# Supplementary material for: Geographic Variation in Genomic Signals of Admixture Between Two Closely Related European Sepsid Fly Species
Source: Evol Biol. 2023 Aug 25;50(4):395–412. doi: 10.1007/s11692-023-09612-5 (PMC10579158; doi:10.1007/s11692-023-09612-5)
Supplement: Supplementary file 1 — Supplementary material 1 (XLSX 71.6 kb) [file 11692_2023_9612_MOESM1_ESM.xlsx]

## Sheet: AllData
Continent	Species	Population	IndNo	M/W/I/?	DNA extractor	Tube_No	K55		K11		J60		H94		H26		G67		G53		E81N		E67
EU	cyn	Pehka	1	i	NW	1	156	162	165	165	174	174	204	210	161	161	217	231	416	424	232	238	159	161
			2	i	NW	2	156	162	165	175	174	174	212	212	161	161	235	235	350	429	232	238	159	159
			3	i	NW	3	158	162	165	165	174	184	208	212	161	161	217	331	350	424	232	238	159	161
			4	i	NW	4	156	162	175	175	174	184	208	212	159	161	217	235	416	430	232	232	159	161
			5	i	NW	5	158	162	165	165	174	174	204	204	159	161	217	235	350	430	232	232	159	159
			6	i	NW	6	156	162	165	165	174	174	212	212	161	161	331	331	350	430	238	238	159	159
			7	i	NW	7	158	162	175	175	174	174	202	202	161	161	331	331	350	424	238	238	159	159
			8	i	NW	8	156	158	161	161	178	184	196	226	161	167	217	223	394	420	240	244	159	159
			9	i	NW	9	156	162	161	175	182	182	210	226	159	161	211	231	302	302	240	240	157	159
			10	i	NW	10	156	162	161	161	178	178	204	228	159	159	211	223	302	404	244	244	159	159
			11	i	NW	11	156	162	161	161	178	182	210	210	159	159	213	217	300	394	244	244	157	159
			12	i	NW	12	156	162	161	161	178	178	196	208	159	161	211	217	300	404	244	244	159	159
			13	i	NW	13	158	162	171	173	184	184	196	228	161	167	217	223	394	420	230	230	159	159
			14	i	NW	14	158	158	175	175	170	186	206	210	161	165	221	221	366	390	232	232	159	159
			15	i	NW	15	156	158	177	177	182	182	206	210	165	165	221	221	390	394			159	159
EU	cyn	Sheffield	1	i	NW	1	158	162	177	177	180	180	208	208	161	161	211	221	356	436	236	236	159	159
			2	i	NW	2	156	158	183	183	172	172	208	210	161	161	211	231	412	436	236	236	159	159
			3	i	NW	3	162	164	175	175	172	172	208	208	161	161	219	225	407	407	236	236	159	159
			4	i	NW	4	158	158	161	161	182	182	208	208	161	165	213	217	422	434	244	244	159	159
			5	i	NW	5	158	162	171	171	172	172	204	204	161	171	217	227	386	392	238	240	157	159
			6	i	NW	6	156	158	173	173	174	174	208	208	161	163	217	243	360	386			159	159
			7	i	NW	7	158	164	171	171	176	182	204	204	161	163	211	225	378	432	230	236	159	159
			8	i	NW	8	158	162	181	181	176	176	204	204	161	167	217	221	390	426	236	236	159	159
			9	i	NW	9	158	162	167	167	172	172	206	206	161	171	211	235	394	398	238	238	159	159
			10	i	NW	10	158	158	169	169	180	180	206	224	161	167	211	223	402	408	234	240	159	161
			11	i	NW	11	156	162	175	175	176	182	206	216	161	163	227	229	424	432	238	238	159	159
			12	i	NW	12	156	158	175	175	172	172	206	210	161	171	217	221	360	416	236	236	159	159
			13	i	NW	13	158	158	179	179	176	180	204	210	159	161	217	221	418	428	230	230	159	159
			14	i	NW	14	156	158	161	161	182	182	208	208	161	161	217	231	410	426	232	238	159	159
			15	i	NW	15	158	158	171	171	172	172	204	204	161	171	217	225	380	416	232	232	157	159
			16	m	AG	16	156	158	169	169	186	188	210	210	161	161	209	217	320	426	238	238	159	159
			17	m	AG	17	158	158	165	165	172	178	210	210	161	161	217	221	356	378	238	238	159	159
			18	m	AG	18	158	158	161	161	180	180	204	210	161	161	217	221	344	428	236	236	159	173
EU	cyn	Geschinen	1	m	NW	1	162	162	165	165	176	176	206	206	161	163	217	229	406	406	238	238	159	159
			2	m	NW	2	158	162	165	165	182	182	212	212	161	161	213	215	386	400	238	238	161	175
			3	m	NW	3	156	158	157	157	182	182					213	229	386	400	234	248	159	159
			4	m	NW	4	158	162	175	175	178	182	204	204	161	161	213	223	402	410	230	230	142	160
			5	m	NW	5	156	158	175	175	178	178	210	210	161	169	223	231	412	430	234	244	159	173
			6	m	NW	6	156	158	167	167	172	184	204	204	167	173	213	225	424	424	234	238	159	159
			7	m	NW	7	158	162	165	165	186	188	204	210	161	167	215	215	428	430	236	236	159	159
			8	m	NW	8	158	158	171	171	176	180	208	208	159	161	213	215	414	446	238	238	159	159
			9	m	NW	9	158	158	173	173	172	172	208	208	159	161	223	223	362	362	236	236	159	159
			10	m	NW	10	158	160	167	167	178	180	210	210	161	161	221	221	418	418	236	236	159	159
			11	m	AG	11	158	162	163	163	174	174	206	206	161	161	221	235	392	412	236	238	159	173
			12	m	AG	12	156	162	171	171	174	174	210	210	155	161	213	229	392	438	238	238	159	159
			13	m	AG	13	158	158	165	165	182	192	210	210	161	161	217	217	424	428	240	240	159	159
			14	m	AG	14	158	162	171	171	172	172	206	206	165	169	209	229	364	364	244	244	159	159
			15	m	AG	15	158	158	171	171	180	180	208	210	161	161	217	217	428	442			159	159
			16	m	AG	16	156	158	171	171	186	186	210	210	161	161	217	227	412	440	236	236	159	159
			17	m	AG	17	156	162	169	169	170	182	208	208	159	161	217	225	364	426			159	159
			18	m	AG	18	158	162	177	177	178	176	206	208	161	161	219	223	362	394	232	232	159	159
			19	m	AG	19	158	162	171	171	174	174	204	206	161	165	217	221	364	398	232	232	157	159
			20	m	AG	20	162	162	161	161	180	180	210	210	159	165	211	227	398	438	232	232	159	161
			21	m	AG	21	156	158	165	165	190	192	204	204	159	167	223	233	390	390	232	232	159	159
			22	m	AG	22	158	164	177	177	168	182	204	210	161	161	221	223	432	440	238	238	159	159
			23	m	AG	23	158	158	171	171	172	190	208	210	161	161	203	221	404	448	238	238	159	159
			24	m	AG	24	158	158	173	173	176	184	204	204	159	169	209	217	376	400			159	175
			25	m	AG	25	156	162	171	171	184	188	208	208	161	161	221	227	448	448
EU	cyn	Lenzerheide	1	i	NW	1	158	158	173	173	172	180	206	206	161	165	227	227	408	416	234	234	159	161
			2	i	NW	2	162	164	175	175	178	178	204	204	161	173	209	227	356	430	230	240	159	159
			3	i	NW	3	156	162	177	177	178	178	208	208	161	165	213	221	358	416	238	238	159	159
			4	i	NW	4	158	162	175	175	178	178	204	204	159	161	213	227	392	422	228	244	159	159
			5	i	NW	5	158	164	165	165	174	174	210	210	161	167	219	229	430	438	244	244	159	159
			6	i	NW	6	158	158	175	175	174	174	204	208	159	161	219	233	336	348	240	240	157	161
			7	i	NW	7	158	158	173	173	168	168	206	206	161	171	223	223	428	436	230	240	159	159
			8	i	NW	8	158	162	175	175	178	184	208	208	161	163	221	229	412	416	244	244	159	159
			9	i	NW	9	156	162	167	167	180	180	204	206	161	161	203	221	366	428	236	238	159	159
			10	i	NW	10	158	158	171	171	174	178	210	246	159	161	219	221	392	420	236	236	159	159
			11	i	NW	11	158	158	175	175			212	212	161	163	217	231	414	416	238	244	159	159
			12	i	NW	12	156	158	165	165	176	176	212	212	171	171	211	215	388	414	234	234	157	159
			13	i	NW	13	158	158	173	173	182	182	204	204	165	173	229	229	420	420	236	238	159	159
			14	i	NW	14	158	162	179	179	174	174	210	210	161	163	223	235	414	414	238	238	159	159
			15	i	NW	15	156	162	177	177	174	174	208	236	161	169	215	215	406	406	238	238	159	161
			16	m	AG	16	158	158	167	167	180	180	208	208	161	161	209	227	372	432	244	244	159	159
			17	m	AG	17	158	162	171	171	176	180	206	206	161	161	211	213	432	432	234	234	159	159
			18	m	AG	18	156	162	167	167	174	180	208	208	159	161	215	229	412	414	236	236	159	159
			19	m	AG	19	156	164	187	187	174	174	210	210	159	159	213	213	388	390	236	236	159	159
			20	m	AG	20	158	158	171	171	170	188	224	234	159	161	209	209	350	374	244	244	159	159
			21	m	AG	21	158	162	171	171	174	174	208	208	161	161	211	225	426	438	236	236	159	159
			22	m	AG	22	156	158	175	175			208	208	163	163	229	233	404	442	234	236	157	157
			23	m	AG	23	158	158	165	165	172	172	208	208	161	161	221	221	408	422	242	248	159	159
			24	m	AG	24	156	162	175	175	180	186	206	206	159	161	205	229	384	420	228	228	159	159
			25	m	AG	25	156	162	175	175	174	176	208	210	161	161	217	225	360	418	230	238	159	161
EU	cyn	Asturias	1	m	NW	1	158	162	165	165	172	182	204	204	165	169	219	221	396	408	236	240	159	159
			2	m	NW	2	158	158	173	173	174	174	206	210	161	161			406	414	236	236	159	159
			3	m	AG	3	158	162	175	175	178	180	208	208	161	163	211	213	412	424	232	232	159	159
			4	m	AG	4	156	162	171	173	176	176	212	212	161	163	215	223	402	402	232	232	159	159
			5	m	AG	5	158	162	171	171	172	172	206	210	161	161	215	221	408	418	248	248	159	159
			6	m	AG	6	156	162	173	173	174	184	206	206	161	167	213	225	356	416	234	234	159	159
			7	m	AG	7	156	162	175	175	168	168	208	208	161	161			422	422	240	240	159	159
			8	m	AG	8	158	162	173	173	172	172	204	204	161	163	215	233	410	414	236	240	159	159
			9	m	AG	9	158	164	175	175	170	170	208	210	161	161	211	211	354	434	238	238	159	173
			10	m	AG	10	158	162	173	173	172	182	204	204	161	161	213	225	402	410	236	240	159	159
			11	m	AG	11	158	158	161	161	172	174	204	210	161	161	211	213	366	412	238	240	159	159
			12	m	AG	12	156	156	157	175	168	182	206	210	157	161	217	227	376	398	232	232	161	161
			13	m	AG	13	158	162	175	175	174	178	210	210	161	161	211	233	384	390	236	236	159	159
			14	m	AG	14	158	162	173	173	174	176	206	206	161	161	215	225	358	404	238	240	159	159
			15	m	AG	15	158	158	165	165			204	210	161	161	211	219	408	438	230	238	159	173
			16	m	AG	16	158	158	173	173			206	206	161	161	211	227	414	432	232	232	159	159
EU	cyn	Westerwald	1	m	NW	1	158	164	175	175	176	184	206	210	161	165	219	241	408	412	244	246	159	159
			2	m	NW	2	156	158	173	173	178	178	204	208	161	165	207	225	416	418	236	236	159	159
			3	m	NW	3	158	162	171	171	178	182	210	210	161	165	211	219	426	450	238	238	159	159
			4	m	NW	4	156	158	171	171	172	176	206	210	161	161	213	213	414	424	242	242	159	161
			5	m	NW	5	158	158	161	161	172	176	210	210	159	161	217	223	342	434	228	230	159	159
			6	m	NW	6	158	158	171	171	174	184	208	210	161	173	209	219	422	422	236	236	159	159
			7	m	NW	7	156	158	173	173	174	180	204	212	155	161	225	231	366	398			157	157
			8	m	NW	8	158	162	175	175	168	170	206	210	161	165	221	223	358	372			159	159
			9	m	NW	9	158	158	171	171	168	170	204	204	161	161	217	217	402	410	236	238	159	159
			10	m	NW	10	158	164	175	175	174	182	204	204	161	171	213	213	392	418	234	234	159	159
			11	m	NW	11	156	158	173	173	168	168	210	210	159	161	219	221	396	406	228	238	159	159
			12	m	NW	12	158	162	173	173	168	170	206	210	161	161	213	213	414	426	232	236	159	161
			13	m	NW	13	156	158	173	173	176	176	210	210	161	161	215	215	408	432	238	238	159	159
			14	m	NW	14	156	158	173	173	184	184	204	208	161	165	207	219	416	418	238	238	159	159
			15	m	NW	15	156	158	173	173	192	192	206	210	161	161	227	231	414	432	238	240	159	159
			16	m	AG	16	158	162	167	167	168	176	208	208	161	165	213	219	422	422	232	242	159	159
			17	m	AG	17	156	158	165	165	172	172	208	208	159	161	213	217	376	436	244	244	159	159
			18	m	AG	18	158	164	171	171	174	174	210	210	161	171	211	221	348	440	232	232	159	159
			19	m	AG	19	158	158	175	175	164	164	208	208	159	163	211	217	418	424	236	236	159	159
			20	m	AG	20	158	158	173	173	178	178	204	210	159	161	211	213	426	444	236	236	157	159
			21	m	AG	21	156	162	169	169	174	174	208	208	159	169	229	235	424	424	236	236	159	159
			22	m	AG	22	158	158	173	173			206	210	159	161	219	225	342	378	236	236	159	159
			23	m	AG	23	158	162			168	174	204	204	159	161	217	221	386	422	236	248	159	161
			24	m	AG	24	156	162	171	171	172	172	204	210	161	165	213	221	384	442	234	234
			25	m	AG	25	156	164	173	173	168	170	208	208	161	163	217	219			234	234	173	173
EU	cyn	Stirling	1	w	MK	1	158	158	178	179	180	186	208	208	159	161	215	221	410	422	234	236	157	159
			2	w	MK	2	156	158	171	175	174	174	208	208	161	161	223	231	416	424	238	240	161	173.44
			3	w	MK	3	152	158	175	175	178	178	202	206	161	161	209	221	404	414	232	232	159	159
			4	m	MK	4	158	158	173	173	180	180	206	206	161	161	211	213	402	402	232	232	159	159
			5	m	MK	5	156	158	173	173	180	180	206	206	161	171	215	221	412	426	244	244	159	159
			6	m	MK	6	162	162	173	173	174	174	208	234	159	161	215	221	412	412	238	238	157	159
			7	w	MK	7	158	162	169	175	176	176	208	208	159	165	211	219	372	386	244	244	159	172.74
			8	m	MK	8	162	162	171	171	168	168	208	238	159	161	201	201	400	440	238	238	159	159
			9	m	MK	9	156	156	171	171	168	184	206	210	161	161	213	217	386	412	238	244	159	159
			10	m	MK	10	162	162	161	161	164	174	210	210	161	161	223	227	396	408	248	248	157	159
			11	m	MK	11	158	158	169	169	168	180	206	234	159	159	223	231	398	426	234	234	157	159
			12	m	MK	12	162	162	175	175	168	168	208	234	165	165	217	229	304	410	236	236	159	159
			13	m	MK	13	156	164	171	171	168	176	206	208	159	161	213	237	402	428	236	236	159	159
			14	m	MK	14	156	156	177	177	170	172	208	228	161	161	221	223	358	436	236	244	159	159
			15	m	MK	15	156	156	175	175	170	182	204	208	159	161	213	215	364	412	238	238	159	159
			16	m	MK	16	158	162	165	165	174	182	202	206	161	163	205	217	400	408	236	236	159	159
			17	m	AG	17	158	158	178	177	186	186	204	210	159	159	215	229	410	422	234	236
			18	m	AG	18	158	162	173	175	180	180	206	208	161	171	225	229	402	442	234	234
			19	m	AG	19	156	158	165	171	176	176	208	208	159	165	219	233	372	386	236	236
			20	m	AG	20	158	158	169	173	172	172	206	206	159	161	229	229	418	432	234	236
			21	m	AG	21	156	162	173	175	174	174	210	210	161	161	213	217	414	424	234	234	161	173
			22	m	AG	22	156	162	165	173	170	174	208	208	159	159	221	223	384	416	234	236	159	159
			23	m	AG	23	158	162	169	175	178	178	204	208	161	161	217	223	404	416	234	234	159	159
EU	cyn	Killin	1	m	MK	1	158	162	173	173	174	180	206	208	161	165	221	241	406	416	238	238	159	159
			2	m	MK	2	158	158	171	171	172	176	210	210	161	161	213	223	410	416	232	232	157	157
			3	m	MK	3	158	158	173	173	168	170	206	210	159	161	207	209	434	434	236	236	159	159
			4	m	MK	4	156	156	177	177	168	176	208	210	161	161	213	217	418	426	238	238	159	159
			5	m	MK	5	158	158	171	171	168	170	210	210	159	161	215	235	416	434	236	236	159	174.41
			6	m	MK	6	156	158	173	173	168	180	204	212	159	165	213	217	408	410	236	238	159	159
			7	m	MK	7	158	158	177	177			210	210	159	161	217	239	404	404	238	238	159	159
			8	m	MK	8	158	162	171	171	168	184	206	210	161	165	199	223	412	412	238	242	159	159
			9	m	MK	9	162	164					210	210	161	161	209	213	394	420	236	236	159	159
			10	m	MK	10	158	164	173	173	168	182	210	210	161	171	209	233	392	418	238	238	159	159
			11	m	MK	11	158	158	171	171	172	172	204	206	159	161	221	233	412	444	236	238	159	159
			12	m	MK	12	158	158			168	170	210	210	161	161	213	213	398	444	244	244	159	159
EU	cyn	Maggia	1	m	MK	1	156	158	173	173	172	172	206	208	161	161	217	229	418	434	234	236	159	159
			2	m	MK	2	162	164	165	165	182	182	202	208	161	165	223	229	350	416	244	244	141	159
			3	m	MK	3	162	164	177	177	176	182	210	210	159	161	217	219	350	386	236	236	159	159
			4	m	MK	4	158	158	165	165	174	174	206	208	159	161	213	231	412	412	236	242	159	159
			5	m	MK	5	156	158	175	175	172	172	206	210	161	161	213	213	346	366	236	236	159	159
			6	m	MK	6	158	162	171	171	172	172	206	208	155	159	211	221	410	410	238	238	159	159
			7	m	MK	7	158	162	167	167	174	174	208	248	161	165	217	219	410	420	238	238	157	157
			8	m	MK	8	158	162	163	163	176	178	210	210	159	161	211	213	392	420	238	238	159	159
			9	m	MK	9	156	158	175	175	168	172	210	210	159	161	215	227	402	420	234	234	159	159
			10	m	MK	10	156	158	173	173	176	180	206	210	159	161	209	209	422	422	236	238	159	159
			11	m	MK	11	156	156	173	173	176	178	208	212	161	161	211	213	406	420	238	238	159	159
			12	m	MK	13	158	158			174	178	206	206	155	161	215	217	374	406	238	238	159	159
			13	m	MK	14	158	158	165	165	172	178	204	210	161	161	225	233	418	418	234	234	159	172.72
			14	m	MK	15	158	162	175	175	182	182	206	206	161	161	217	219	396	416	234	234	159	159
			15	m	MK	16	156	162	171	171	168	170	206	210	155	169	217	217	392	422	238	238	159	159
			16	m	MK	17	156	156	175	175	172	182	204	204	161	161	213	215	384	416	238	238	159	159
EU	cyn	Monte_Ceneri	1	w	MK	1	158	160	177	177	172	172	210	210	161	161	213	217	394	426	240	240	159	159
			2	w	MK	2	156	156	175	177	180	180	208	210	161	165	209	217	360	420	244	244	159	159
			3	w	MK	3	156	158	165	173	180	186	208	208	159	161	223	227	378	378	236	236	159	159
			4	w	MK	4	158	164	171	177	178	178	204	206	159	161	217	225	414	414	238	238	159	159
			5	m	MK	5	158	162	175	175	180	180	208	210	161	161	211	221	408	422	238	238	159	159
			6	w	MK	6	158	162	169	175	180	180	208	210	155	159	207	207	416	424	238	238	159	159
			7	m	MK	11	158	164	171	171	168	188	208	208	161	161	215	221	444	444	234	236	159	159
			8	m	MK	12	158	164	165	165	168	176	206	206	161	165	213	233	352	426	238	238	159	159
			9	m	MK	13	158	162	171	171	172	182	208	208	155	161	227	227	412	412	238	238	159	159
			10	m	MK	14	156	164	173	173	178	178	208	208	161	161	215	215	404	416	238	238	157	157
			11	m	MK	15	156	156	173	173	174	178	206	226	161	161	205	217			234	234	159	159
			12	m	MK	16	158	164	171	171	168	168	204	208	161	165	209	217	410	424	244	244	159	159
			13	m	MK	17	158	162	167	167	172	172	204	210	161	161	209	225			236	236	159	159
			14	m	MK	18	156	164	173	173	174	176	210	210	161	163	219	227	438	456	232	238	159	159
EU	cyn	Reading	1	w	MK	1	156	158	175	177	172	172	208	208	159	161	215	223					159	159
			2	m	MK	2	156	156	173	173	182	182	204	204	161	161	225	225			236	236	159	159
			3	w	MK	3	158	162	169	177	172	172	208	208	161	161	225	237	358	358	238	238	159	159
			4	m	MK	4	158	158	171	171	180	180	204	204	161	161	219	221	430	430	238	238	159	161
			5	m	MK	5	156	158	157	157	172	182	210	210	161	161	215	221	400	412	234	234	157	159
			6	m	MK	6	158	164	177	177	168	170	206	210	163	167	217	223	308	428	238	238	157	157
			7	m	MK	7	158	162	173	173	172	178	208	208	159	165	225	225	366	398	238	240	159	167
			8	m	MK	8	162	164	171	171	192	192	210	210	159	159	221	221	398	428	238	238	159	176.31
			9	m	MK	9	158	164			168	170	206	210	155	157					236	238	159	159
			10	m	MK	10	156	158	183	183	182	182	208	208	159	161	217	217			238	238	159	159
			11	m	MK	11	156	156	171	171	178	178	208	208	159	161	213	227	410	443	238	238	159	159
			12	m	MK	12	158	158	175	175	172	180	208	208	159	161	205	217	422	422	238	238	160	160
			13	m	AG	13	158	158	163	177	188	188	208	236	159	161	213	225	406	406	228	230	157	179.16
			14	m	AG	14	158	162	175	175	180	180	204	204	159	161	219	227	428	430	232	236	159	162
			15	m	AG	15	156	162	165	175	176	176	208	208	161	161	225	225	408	416	230	236	159	159
			16	m	AG	16	158	158	175	175	178	182	206	206	159	161	207	217			232	244	159	172.61
			17	m	AG	17	156	162	167	173	172	172	208	208	161	171	213	223	380	416	234	238	159	159
EU	cyn	Nordrach	1	m	AG	1	156	162			176	176	208	208	161	165	219	231	352	366			159	159
			2	m	AG	2	158	162	175	175	174	180	208	208	161	175	209	213	402	410	236	236	157	159
			3	m	AG	3	158	164	173	173	176	176	208	210	161	163	215	223	358	424	230	230	159	159
			4	m	AG	4	158	162	171	171	180	180	204	210	159	161	215	215	408	408	236	236	157	157
			5	m	AG	5	158	162	177	177	180	180	204	208	157	165			392	392	236	244	159	159
			6	m	AG	6	156	156	175	175	174	174	206	206	173	173			406	406	238	238	159	159
			7	m	AG	7	156	162	173	173	170	176	208	208	161	161	225	227	366	396	238	238	159	159
			8	m	AG	8	158	162	179	179	178	178	206	206	161	165	211	239	412	420	238	238	142	159
			9	m	AG	9	158	158	179	179	176	182	204	210	161	161	217	221	414	426	238	238	159	159
			10	m	AG	10	158	158	173	173	172	172	208	208	161	161	219	219	420	432	238	238	159	159
			11	m	AG	11	158	162	169	169	178	178	206	210	161	165	205	231	426	426	236	240	159	161
			12	m	AG	12	158	158	175	175	180	180	208	208	163	165	221	221	410	430	230	230	159	159
			13	m	AG	13	156	158	167	167	172	174	204	204	161	165	215	223	378	378	238	238	159	159
			14	m	AG	14	158	158	177	177	176	184	208	210	161	165	221	223			246	246	157	161
			15	m	AG	15	162	162	160	160	178	178	208	208	163	163	223	223	380	406	238	238	159	159
			16	m	AG	16	158	162	175	175	168	170	206	206	165	167	219	219	426	438	238	238	159	159
			17	m	AG	17	158	158	175	175	168	170	206	206	161	161	227	227	422	426	236	238	159	159
			18	m	AG	18	156	162	175	175	166	168	204	208	159	163	217	227	390	394	236	236	159	159
			19	m	AG	19	156	162	173	173	168	182	208	224	155	155	217	227	404	434	238	238	159	159
			20	m	AG	20	158	158	165	165	168	170	210	210	159	161	223	227	414	426	238	238	141	171
			21	m	AG	21	158	162	159	159	172	182	204	208	157	161	211	225	364	416	236	236	159	159
			22	m	AG	22	158	158	173	173	180	180	204	210	159	161	215	225	392	414	238	238	159	159
			23	m	AG	23	162	164	165	165	180	180	206	210	161	161	223	223	408	414	238	238	159	159
			24	m	AG	24	158	162	175	175	172	176	206	206	159	161	215	223	414	416	240	240	159	159
			25	m	AG	25	156	162	173	173	178	178	206	210	161	161	217	223	368	422	244	244	141	177
EU	cyn	Sörenberg	1	m	AG	1	158	164	161	161	180	180	208	208	161	161	213	217	388	388	238	238	159	159
			2	m	AG	2	158	162	175	175	170	184	208	208	161	169	221	227	398	412	236	236	159	159
			3	m	MK	3	162	162	175	175	172	172	210	210	155	165	213	213	360	418	244	244	159	159
			4	m	MK	4	158	162	173	173	180	180	210	210	159	165	209	209	396	430	244	244	159	159
			5	m	MK	5	158	158	169	169	176	176	208	208	159	161	213	213	364	364	244	244	159	159
			6	w	MK	6	158	158	173	189	172	176	208	208	161	161	203	213	456	458	232	232	159	159
			7	w	MK	7	156	158	171	171	180	190	210	210	161	177	227	241	418	420	228	228	159	159
			8	m	MK	8		158	175	175	168	194	206	206	161	163	211	225	434	434	232	232	159	159
			9	w	MK	9	156	158	175	175	182	182	210	210	159	163	211	211	372	416	236	240	159	159
			10	m	AG	10	158	158	159	159	172	172	208	208	161	165	223	227	368	410	230	238	159	161
			11	m	AG	11	156	158	163	163	172	174	208	210	161	165	223	233	420	428	230	236	159	159
			12	m	AG	12	162	162	181	181	174	174	206	208	159	161	209	215	350	434	236	236	159	159
			13	m	AG	13	158	170	165	165	172	172	204	208	161	161	217	217	414	440	232	232	157	159
			14	m	AG	14	158	158	181	181	170	170	208	208	161	161	193	205	366	428	238	244	159	172.57
			15	m	AG	15	158	158	159	159	178	178	224	224	165	173	193	203	432	432	238	238	159	172.43
			16	m	AG	16	158	158	171	171	174	178	204	204	161	177	205	211	374	394	238	238	159	159
			17	m	AG	17	158	158	181	181	172	180	204	206	159	161	203	205	406	436	236	236	159	159
			18	m	AG	18	156	158	175	175	174	174	208	208	161	165	201	211	410	426	238	238	159	159
			19	m	AG	19	156	158	173	173	170	174	206	210	163	173			370	418	236	236	157	159
			20	m	AG	20	162	162	169	169	184	184	204	204	161	161	203	203	408	438	230	240	159	159
			21	m	AG	21	158	170	173	173	174	174	204	206	161	165	205	205	418	420	244	244	159	159
			22	m	AG	22	158	162	175	175	176	176	208	208	161	169	221	227	410	410	238	238	142	159
			23	m	AG	23	162	164	161	161	174	174	204	212	165	169	215	217	396	408	236	236	159	159
			24	m	AG	24	158	158	175	175	180	180	208	236	167	167	223	223	424	430	236	236	157	157
			25	m	AG	25	156	162	173	173	172	172	208	208	161	161	213	223	432	436	244	244	157	157
EU	cyn	Zürich	1	m	MK	1	158	162	159	159			204	204	167	167	217	227	420	420			159	159
			2	m	MK	2	156	156	177	177	176	176	206	206	161	161	213	227	366	402	236	236	157	159
			3	m	MK	3	158	158	161	161	164	182	204	204	161	173	219	225	398	402	238	238	159	159
			4	m	MK	4	158	158	171	171	172	172	208	224	161	161	221	233	390	416	238	238	159	159
			5	m	MK	5	158	158	169	169	172	174	204	208	159	167	207	227	332	416	236	236	159	159
			6	m	MK	6	158	162	175	175	168	180	210	210	161	165	213	217	390	390	238	238	159	159
			7	m	MK	7	156	158	179	179	176	176	206	206	157	161	213	217	348	350	236	236	159	159
			8	m	MK	8	158	164	175	175	172	172	208	208	161	161	215	223	366	418	236	236	159	159
			9	m	MK	9	158	158	163	163	168	186	200	206	161	161	217	223	398	434	238	244	157	159
			10	m	MK	10	158	158	175	175	182	182	208	208	161	161	211	217	408	410	244	244	159	159
			11	m	MK	11	158	158	173	173	172	172	208	208	161	163	211	211	394	394	236	236	159	159
			12	m	AG	12	158	158	161	161	174	198	210	210	161	163	213	217	408	420	236	236	157	159
			13	m	AG	13	158	162	177	177	172	184	210	226	161	161	211	217	422	422	236	236	159	172.73
			14	m	AG	14	156	160	175	175	180	180	210	210	155	163	221	221	390	438	232	232	159	159
			15	m	AG	15	162	162	161	161	176	176	204	204	161	161	209	213	348	416			159	159
			16	m	AG	16	156	158	165	165	170	170	206	206	159	159	215	227	362	362	232	232	159	159
			17	m	AG	17	156	162	179	179	174	174	206	226	159	161	215	219	410	434			159	159
			18	m	AG	18	158	158	177	177	174	174	204	240	159	161	211	215	390	438	232	232	157	157
			19	m	AG	19	156	158	175	175	180	180	210	210	161	171	209	227	366	402	232	232	142	159
			20	m	AG	20	156	162	177	177	174	176	208	208	161	165	217	221	386	426			159	159
			21	m	AG	21	158	162	175	175	172	182	204	208	161	161	233	233	415	431	238	238	142	159
			22	m	AG	22	158	164	171	171	174	174	206	206	161	163	213	229	415	425	242	244	159	159
			23	m	AG	23	158	162	173	173	172	172	210	210	161	161	209	225	389	433	236	236	157	157
			24	m	AG	24	158	162	173	173	172	172	208	208	161	161	209	215	365	405	242	244	159	159
			25	m	AG	25	156	162	171	171	168	170	208	208	161	161	217	221					159	159
EU	cyn	Petroia	1	m	AG	1	158	162	169	173	168	170	206	208	161	161	225	225	392	414			159	159
			2	m	AG	2	158	162	169	175	168	174	206	206	159	159	225	225	386	386	244	244	159	159
			3	m	AG	3	158	162	173	173	168	170	208	210	165	165	211	217	388	408	236	236	159	159
			4	m	AG	4	158	162	159	175	170	168	208	208	161	163	217	217	424	424	234	234	142	157
			5	m	AG	5	158	158	161	161	168	170	204	204	161	165	209	223	402	430			159	159
			6	m	AG	6	158	162	159	159	168	170	206	208	163	165	217	221	334	424	232	232	157	159
			7	m	AG	7	156	162	169	169	168	178	204	208	161	161	225	229	402	442	230	230	159	159
			8	m	AG	8	162	164			168	182	204	204	161	163	225	225	402	402	244	244	159	159
			9	m	AG	9	156	162	169	169	174	174	206	206	161	161	225	235	386	386			157	157
			10	m	AG	10	162	162	169	169	174	174	204	204	161	165	217	217	354	362	236	236	159	159
			11	m	AG	11	156	162	173	173	176	180	206	206	159	161	227	227	390	390	244	244	159	159
			12	m	AG	12	158	158	177	177	168	186	210	210	161	161	213	235	406	438	232	232	159	159
			13	m	AG	13	156	158	173	173	168	168	196	208	161	165	215	225	426	426	236	236	159	159
			14	m	AG	14	158	162	175	175	168	170	206	210	161	161	213	225	404	414	234	244	159	159
			15	m	AG	15	156	162	175	175	170	178	206	210	161	161	213	215	380	404	244	244	159	159
			16	m	AG	16	156	156	177	177	168	170	196	208	165	165	215	225	426	426	238	238	157	157
			17	m	AG	17	158	162	175	175	168	170	210	210	155	155	213	235	360	438	232	232	159	159
			18	m	AG	18	158	158	173	173	180	184	210	210	161	165	217	227			244	244	159	159
EU	cyn	Huddinge	1	m	AG	1	156	162	161	161	172	176	210	210	161	169	225	225	400	410	238	238	159	159
			2	m	AG	2	162	162	175	175	172	172	204	210	161	169	211	217	414	420			159	159
			3	m	AG	3	158	158	167	167	174	180	204	204	161	163	207	227	386	400	238	238	159	159
			4	m	AG	4	158	162	165	165	174	174	208	208	161	165	211	219	410	410	236	236	159	159
			5	m	AG	5	158	160	175	175	176	176	206	206	161	161	219	233	388	418	244	244	159	159
			6	m	AG	6	158	162	163	163	174	180	206	206	161	165	209	227	410	414	244	244	159	159
			7	m	AG	7	156	156	173	173	174	180	204	206	161	175	221	227	410	410	244	244	159	159
			8	m	AG	8	158	158	173	173	184	184	204	204	159	161	215	225	410	410	238	238	159	159
			9	m	AG	9	158	164	171	171	174	174	208	208	161	163	223	229	424	424	238	240	159	159
			10	m	AG	10	158	162	187	187	172	172	208	208	161	171	213	221	420	434	234	234	159	159
			11	m	AG	11	158	162	163	171	178	178	204	224	161	165	213	217	388	406	238	238	159	159
			12	m	AG	12	160	162	169	169	168	182	206	206	159	161	227	243	416	430	244	244	159	159
			13	m	AG	13	156	158	163	163	174	180	208	208	159	161	217	225	350	442	238	244	157	157
			14	m	AG	14	158	158	160	167	178	178	208	208	161	161	221	221	394	394	236	238	159	159
			15	m	AG	15	156	158	173	173	176	176	200	208	163	165	211	221	412	416	236	236	159	159
			16	m	AG	16	158	158	175	175	180	180	210	210	159	161	209	225	406	412	232	232	157	166
			17	m	AG	17	156	158	167	167	168	168	206	208	159	161	223	227	376	388	238	238	159	178.42
			18	m	AG	18	156	162	173	173	190	190	208	208	161	161	211	217	416	416	236	238	159	159
			19	m	AG	19	156	158	171	171	170	174	204	210	161	161	217	225			244	244	159	159
			20	m	AG	20	156	158	173	173	176	180	208	224	161	161	215	217	368	376			159	159
			21	m	AG	21	156	156	173	173	172	172	208	208	159	161	221	233	360	438			159	159
			22	m	AG	22	158	162	165	165	182	182	208	224	161	165	211	217	412	414	236	236	159	159
			23	m	AG	23	158	164	179	179	158	180	206	210	155	165	209	217	422	424	238	238	159	159
			24	m	AG	24	158	158	173	173	172	178	208	208	161	173	215	227	400	424	242	242	159	159
			25	m	AG	25	156	162	171	171	182	182	204	210	159	171	213	221	404	406	236	236	159	159
EU	cyn	Berlin	1	m	AG	1	156	158	163	163	168	168	208	208	153	159	219	221	422	440	244	244	160	160
			2	m	AG	2	158	158	173	173	176	176	208	208	161	161	211	213	358	358	232	232	160	160
			3	m	AG	3	158	158	171	171	178	178	206	206	161	161	217	221	420	436	238	244	160	160
			4	m	AG	4	156	156	180	180	184	184	206	206	159	159	207	227	378	392	236	236	160	160
			5	m	AG	5	158	158	175	175					161	171	227	229	390	390	234	236	160	160
			6	m	AG	6	156	162	175	175	168	170	208	208	161	167	221	223	416	420	232	232	158	160
			7	m	AG	7	158	158	171	171	176	176			161	161	213	225	438	446			160	160
			8	m	AG	8	156	158	175	175	182	186	206	210	163	173	215	223	402	410			144	160
			9	m	AG	9	156	158	173	173	180	194	206	206	161	171	217	217	418	432			158	160
			10	m	AG	10	158	164	169	169	166	166	210	210	163	163	221	221	396	412	238	238	160	168
			11	m	AG	11	156	160	173	173	174	174	208	210	159	165	217	221	348	404	244	244	144	160
			12	m	AG	12	156	158	171	171			206	220	159	161	235	235	344	424			160	160
			13	m	AG	13	158	158	175	175	176	178	206	206	161	165	211	213	392	410			160	160
			14	m	AG	15	158	158	173	173	178	178	210	210	159	161	209	217	396	410			160	160
EU	neo	Hospental	1	i	NW	1	156	156	167	167	164	170	198	198	163	163	225	229	374	374	228	228	161	163
			2	i	NW	2	156	156	153	153	164	164	204	208	159	165	221	227	368	396	230	238	171	171
			3	i	NW	3	156	164	167	167	170	170	210	210	163	163	217	223	366	402	232	232	163	170.9
			4	i	NW	4	156	156	165	165	170	170	206	206	153	169	221	227	396	400	230	242	161	163
			5	i	NW	5	156	158	165	165	164	168	198	208	161	163	219	227	378	402	232	232	163	170.71
			6	i	NW	6	156	156	167	167	170	172	206	210	161	163	225	233	346	386	232	240	161	163
			7	i	NW	7	156	156	165	165	164	170	210	210	163	163	225	227	378	378	230	248	161	163
			8	i	NW	8	156	156	171	171	168	168	202	208	159	163	227	227	340	402	232	232	159	159
			9	i	NW	9	156	156	167	167	170	172	198	208	159	159	221	227	384	384	240	240	161	161
			10	i	NW	10	156	156	153	153	168	170	208	208	155	163	221	229	376	376	236	240	161	161
			11	i	NW	11	156	156	165	165	164	170	206	208	159	161	211	225	376	376	238	240	161	170.77
			12	i	NW	12	156	156	171	171	164	168	208	210	163	171	221	227	400	402	238	238	161	161
			13	i	NW	13	156	156	171	171	168	170	198	208	159	161	223	233	376	384	238	240	161	161
			14	i	NW	14	156	156	157	157	164	170	204	206	155	163	217	217	368	374	230	232	161	161
			15	i	NW	15	156	156	175	175	168	170	206	206	161	161	219	221	402	402	236	236	161	170.73
			16	i	NW	16	156	156	167	167	164	170	204	208	155	159	221	223	392	392	240	240	161	161
			17	i	NW	17	156	156	171	171	166	168	200	208	163	171	225	229	376	376	230	238	161	161
			18	i	NW	18	156	156	165	165	170	170	206	206	159	161	225	225	414	414	232	240	161	161
			19	i	NW	19	156	156	171	171	170	170	202	206	159	159	221	221	376	376	232	234	161	185
			20	i	NW	20	156	156	167	167	170	172	204	208	155	163	215	223	404	408	232	232	161	161
			21	m	AG	21	156	156	157	157	164	174	206	206	159	163	219	225	354	392	232	236	159	185
			22	m	AG	22	156	156	165	165	164	170	206	206	159	159	223	223	352	388	240	240	161	161
			23	m	AG	23	156	156	157	157	168	170	198	210	157	159	219	223	390	408	232	242	161	163
			24	m	AG	24	152	152			178	178	198	200	163	163	215	215	372	410	232	232	167	167
			25	m	AG	25	158	164	165	165	168	170	210	210	161	163	225	225	394	420	232	232	161	161
EU	neo	Oberwald	1	i	NW	1	156	156	169	169	170	170	186	186	157	161	211	227	400	400	230	230	161	161
			2	i	NW	2	156	156	165	165	170	180	198	208	155	159	225	231			228	228	159	161
			3	i	NW	3	156	156	173	173	170	172	192	204	153	159	229	231			240	242	159	161
			4	i	NW	4	156	156	165	165	170	178	188	188	159	159	217	227			238	240	161	161
			5	i	NW	5	156	156	175	175	162	162	206	210	155	163	221	227	402	420	228	228	161	171.01
			6	i	NW	6	156	156	153	153	164	172	184	204	153	153	219	227			240	240	161	161
			7	i	NW	7	156	156	167	167	172	172	200	204	159	159	225	227	410	410	238	246	161	161
			8	i	NW	8	156	156	175	175	170	170	188	208	159	159	217	227	376	376	238	248	161	161
			9	i	NW	9	156	156	167	167	164	168	206	210	155	155	223	225	370	382	240	240	161	185
			10	i	NW	10	156	156	171	171	170	170	196	206	157	157	219	219	390	414	236	236	161	161
			11	i	NW	11	156	156	171	171	162	164	212	212	157	161	221	229	378	392	234	238	161	170.85
			12	i	NW	12	156	156	169	169	170	170	204	204	155	159	211	215	388	398	236	236	161	163
			13	i	NW	13	156	156	165	165	172	178	192	202	159	161	227	231	382	386	238	238	161	161
			14	i	NW	14	156	156	171	171	164	170	208	212	155	181	221	221	384	390	240	240	161	161
			15	i	NW	15	156	156	165	165	168	168	206	208	159	163	225	231	410	410	228	228	159	161
			16	i	NW	16	156	156	167	167	164	170	206	210	159	159	221	225	370	402	240	240	161	163
			17	i	NW	17	156	156	171	171	166	168	202	202	159	159	217	227	376	412	238	238	159	161
			18	i	NW	18	156	156	161	161	164	164	208	208	157	163			376	382	238	238	161	161
			19	i	NW	19	156	156	165	165	164	170	194	204	155	163	221	227	404	414	234	234	161	161
			20	i	NW	20	156	156	165	165	168	172	206	208	161	163	223	223	386	404	240	240	161	161
			21	m	AG	21	156	156	173	173	164	170	200	206	159	163	219	225	392	396	232	232
			22	m	AG	22	156	156	177	177	168	170	206	208	159	159	223	233	352	378	228	228	159	159
			23	m	AG	23	156	156	161	171	170	170	184	206	159	163	223	225	342	342	232	236	161	163
			24	m	AG	24	156	156	165	165	168	172	206	208	155	159	211	219	374	392	230	236	161	161
EU	neo	Sörenberg	1	i	NW	1	156	156	173	173	168	170	204	206	159	159	227	231	382	418	236	236	159	161
			2	i	NW	2	156	156	153	165	164	172	206	206	159	163	217	219	380	380	236	250	171	171
			3	i	NW	3	156	156	165	165	168	174	200	210	159	163	221	221	392	410	228	240	161	161
			4	i	NW	4	156	156	167	167	170	170	200	208	153	163	217	231	420	420	238	240	161	161
			5	i	NW	5	156	156	165	165	170	170	202	208	155	159	215	223	376	412	232	236	161	161
			6	i	NW	6	156	156	165	165	186	188	200	206	153	155	221	221	338	338	238	242	161	161
			7	i	NW	7	156	156	165	167	168	168			159	163	215	223	376	436	232	232	163	163
			8	i	NW	8	156	156	171	171	168	168	200	208	159	161	217	227	352	352	232	240	159	161
			9	i	NW	9	156	156	165	165	170	170	206	206	159	159	225	231	376	384	236	238	159	161
			10	i	NW	10	156	156	153	153	168	172	200	206	161	165	227	229	382	382	234	242	161	170.92
			11	i	NW	11	156	156	153	169	168	170	198	202	153	153	217	217	394	394	234	236	161	170.89
			12	i	NW	12	156	156	175	175	164	170	206	210	155	163	221	225	376	382	240	242	161	161
			13	i	NW	13	156	156	171	171	168	170	206	206	155	163	217	231	372	408	238	238	161	161
			14	i	NW	14	156	156	167	167	168	170	208	208	155	159	221	225	378	378	236	236	159	159
			15	i	NW	15	156	156	165	167	168	170	202	206	159	163	225	229	370	376	232	240	161	161
			16	i	NW	16	156	156	171	171	168	170	198	202	157	159	225	227	376	414	228	232	161	163
			17	i	NW	17	156	156	167	167	164	168	208	208	161	163	219	223	350	376	230	236	161	161
			18	i	NW	18	156	156	169	169	170	170	204	208	155	159	223	233	382	418	230	238	159	161
			19	i	NW	19	156	156	165	165	170	170	182	208	157	163	211	217	340	340	230	240	161	161
			20	i	NW	20	156	156	167	167	170	176	206	206	159	165	229	229	376	402	234	234	161	161
EU	neo	Ticino	1	i	NW	1	156	156	165	165	164	170	196	208	163	163	219	225	376	382	230	230	159	161
			2	i	NW	2	156	156	155	155	168	174	206	206	159	159	217	223	376	406	236	240	161	161
			3	i	NW	3	156	156	165	171	168	170	202	202	153	163	217	217	376	390	238	238	161	161
			4	i	NW	4	156	156	167	167	168	170	208	212	161	161	227	229	392	410	246	246	161	161
			5	i	NW	5	156	156	169	169	168	170	206	208	161	163	219	221	376	376	230	238	161	161
			6	i	NW	6	156	156	165	165	168	170	210	210	157	161	217	225			228	234	159	161
			7	i	NW	7	156	156	163	163	190	190	198	208	157	163	227	229	384	384	236	236	161	161
			8	i	NW	8	156	156	165	165	168	170	206	206	163	163	217	223	398	398	236	240	161	161
EU	neo	Zürich	1	m	NW	1	156	156	153	153	168	170	200	200	157	163	221	227	406	406	238	242	159	161
			2	i	NW	2	156	156	157	165	168	170	212	212	161	163	223	223	370	376	228	228	161	161
			3	i	NW	3	156	156	153	153	168	168	202	216	161	163	223	227	348	348	238	242	161	161
			4	i	NW	4	156	156	169	169	168	170	208	208	159	159	215	239	378	378	230	230	161	161
			5	i	NW	5	156	156	165	165	168	168	202	208	157	163	211	223	376	446	236	248	161	161
			6	i	NW	6	156	156	173	173	170	170	206	210	163	163	217	229	398	398	228	228	161	161
EU	neo	Geschinen	1	m	AG	1	156	156	165	165	164	168	216	224	159	161	217	229			238	238	161	171
			2	m	AG	2	156	156	165	165			216	222	159	163	221	237			238	238	161	161
			3	m	AG	3	156	156	157	157			218	224	163	179	211	217					161	161
			4	m	AG	4	156	156	175	175			214	222	159	159	217	227			230	234	161	185
			5	m	AG	5	156	156	175	175			216	224	159	159	219	221			232	232	161	161
			6	m	AG	6	156	156	167	167			218	220	153	159	217	227			232	232	159	161
			7	m	AG	7	156	156	165	165	170	170	222	228	159	179	221	223			232	238	161	161
			8	m	AG	8	156	156	171	171	160	168	216	218	161	161	221	231			238	238	159	163
			9	m	AG	9	156	156	173	173	166	168	224	224	159	159	217	229			228	228	161	161
			10	m	AG	10	156	156	167	167	168	168	214	224	161	163	217	229	366	388	232	234	161	161
			11	m	AG	11	156	156	157	157	162	166	216	224	159	165	221	225	374	398	228	228	161	171
			12	m	AG	12	156	156	175	175	164	164	216	222	161	161	221	237	386	412	232	232	161	161
			13	m	AG	13	156	158	165	165	170	170	218	224	159	161	211	217			228	230	161	161
			14	m	AG	14	156	158	173	173	164	168	214	222	161	163	227	217			232	244	161	161
NA	neo	Fort Hall	1	i	NW	1	156	156	159	159	170	172	202	202	163	163	215	227	392	392	234	236	163	175
			2	i	NW	2	156	156	169	169	170	170	202	202	161	163	223	233	362	416	242	248	159	187
			3	i	NW	3	156	156	167	169	160	168	202	206	157	163	221	223	370	394	234	236	183	183
			4	i	NW	4	156	156	169	169	164	168	204	204	161	163	215	221	396	396	234	234	167	174.88
			5	i	NW	5	156	156	169	169	168	174	204	204	157	163	219	221	362	370	234	236	161	161
			6	i	NW	6	156	156	169	169	160	160	204	204	163	163	217	219	362	392	234	242	167	169
			7	i	NW	7	156	156	169	169	170	172	202	204	161	163	223	223	366	392	244	244	161	172.93
			8	i	NW	8	156	156	169	169	170	170	202	202	163	163	217	217	412	456	234	236	159	183
			9	i	NW	9	156	156	169	169	170	174	204	212	161	163			380	396	234	242	159	171
			10	i	NW	10	156	156	169	169	168	174	202	206	163	163	219	221	384	384	234	236	163	167
			11	i	NW	11	156	156					204	204	159	159	221	227					161	171
			12	i	NW	12	156	156	169	169	170	174			163	163
			13	i	NW	13	156	156	169	169	170	170	204	204	163	163	223	223	388	390	242	242	175	183
			14	i	NW	14	156	156	169	169	172	174	206	206	163	163	219	233	374	378	236	242	165	171.08
			15	i	NW	15	156	158	169	169	164	170	204	204	161	163	219	219	390	392	236	236	161	183
NA	neo	Kentucky	1	i	NW	1	156	158	169	171	160	170	204	204	159	163	219	221	366	392	236	236	169	169
			2	i	NW	2	156	156	169	169	168	170	202	204	159	163	221	227	410	410	236	236	167	170.8
			3	i	NW	3	156	156	169	169	160	164	202	204	161	165	221	227	362	372	236	236	167	183
			4	i	NW	4	156	156	169	169	170	172	202	202	153	163	219	219	372	372	230	236	161	161
			5	i	NW	5	156	156	169	169	170	172	204	204	153	161	215	225	416	416	236	248	173	175
			6	i	NW	6	156	156	169	169	160	174	202	204	163	163	221	229	376	402	234	234	159	172.58
			7	i	NW	7	156	156	169	173	166	170	202	204	163	177	217	227	378	378	230	234	179	183
			8	i	NW	8	156	156	169	169	168	170	202	204	163	163	223	223	362	380	234	236	159	172.59
			9	i	NW	9	156	156	167	167	170	170	202	202	159	159	219	219	364	392	234	234	169	191
			10	i	NW	10	156	156	169	169	164	170	202	204	155	163	221	225	374	396	234	236	169	171
			11	i	NW	11	156	156	165	169	170	172	202	202	155	159	221	221	422	424	234	234	163	169
			12	i	NW	12	156	156	169	169	168	170	202	204	159	163	221	227	376	384	236	236	163	169
			13	i	NW	13	156	156	169	169	172	174	202	204	159	159	221	221	368	368	234	236	159	165
			14	i	NW	14	156	156	169	171	170	174	204	204	159	163	215	225	362	402	234	234	159	172.55
			15	i	NW	15	156	156	169	169	168	170	204	204	159	159	225	225	402	402	234	236	169	173
			16	i	NW	16	156	156	167	173	166	174	204	204	159	159	225	227	366	372	234	234	169	169
			17	i	NW	17	156	156	169	171	164	170	202	204	159	177	221	221	396	396	234	236	169	172.74
			18	i	NW	18	156	156	169	169	170	172	202	204	159	161	219	221	364	364	234	234	159	169
			19	i	NW	19	156	156	169	169	170	172	204	204	155	159	223	225	338	368	230	236	163	163
			20	i	NW	20	156	156	169	169	166	172	204	204	159	161	219	221	376	376	236	236	169	179
NA	neo	Lamar Valley	1	i	NW	1	156	156	169	169	168	170	202	204	157	161	219	223	398	398	234	248	157	165
			2	i	NW	2	156	156	167	169	168	170	202	204	163	163	223	223	388	388	236	240	169	169
			3	i	NW	3	156	156	169	169	168	170	204	204	163	163	215	225	340	402	236	244	163	182.56
			4	i	NW	4	156	156	169	169	158	164	202	204	163	163	223	223	402	404	234	236	163	167
			5	i	NW	5	156	156			166	182	204	204	159	159	215	235					159	159
			6	i	NW	6	156	156	169	169	166	166	204	204	157	161	223	223	390	418	234	236	163	182.52
			7	i	NW	7	156	156	169	169	160	174	202	202	163	163	221	221	366	374	236	236	163	172.95
			8	i	NW	8	156	156	169	169	160	174	204	204	161	163	223	223	366	398	234	238	161	171.13
			9	i	NW	9	156	156	167	167	168	174	202	204	161	163	221	231	386	386	236	242	165	165
			10	i	NW	10	156	156	169	169	168	174	202	202	161	163	221	221	400	400	234	234	159	170.8
			11	i	NW	11	156	156	169	169	170	176	202	204	163	183	221	221	370	370	234	236	163	167
NA	neo	Meeker	1	m	AG	1	156	156	169	169	168	170	202	204	163	163	225	229	362	394	236	236	165	170.86
			2	m	AG	2	156	156	169	169	168	170	202	204	161	163	219	223	402	402	232	242	163	163
			3	m	AG	3	156	156	169	169	168	170	202	204	163	163	219	223	392	392	234	234	171	170.78
			4	m	AG	4			169	169	168	170	202	204	167	167	223	223	340	402	242	242	171	183
			5	m	AG	5	156	156	169	169	168	170	204	204	157	163	221	227	394	410	236	236	171	180.52
			6	m	AG	6	156	156	169	169	168	166	202	204	163	163	221	223	340	402	234	242	173	183
			7	m	AG	7	156	156	169	169	168	170	202	204	159	163	221	227	392	404	236	236	161	172.75
			8	m	AG	8	156	156	169	169	168	170	202	204	157	163	221	223	370	392	234	234	167	170.77
			9	m	AG	9	156	156	169	169	168	170	202	204	159	163	219	221	372	392	234	234	167	170.86
			10	m	AG	10	156	156	169	169	168	170	202	204			219	219	396	402	232	236	163	172.58
			11	m	AG	11	156	156	169	169	168	168	202	204	163	163	219	223	402	402	232	242	173	183
			12	m	AG	12	156	156	169	169	168	168	204	204	157	161	221	225	370	370	234	236	167	170.68
			13	m	AG	13	156	156	167	167	160	170	204	204	159	159	221	227	402	416	234	242	167	181
			14	m	AG	14	156	156	169	169	168	168	204	204	163	163	223	223	392	392	234	234	171	170.67
			15	m	AG	15	152	158	167	167	166	168	200	204	161	163	223	225	340	390	234	234	165	170.77
			16	m	AG	16	156	156	169	169	168	170	202	204	163	163	219	221	402	402	236	236	169	183
			17	m	AG	17	156	156	169	169	168	170	204	204	163	167	215	221	374	390			163	163
			18	m	AG	18	156	156	169	169	168	170	202	204	161	163	219	219			236	236	163	170.88
NA	neo	Laveta	1	m	AG	1	156	156	169	169	168	170	204	204	157	163	219	219	368	368	234	234	163	197
			2	m	AG	2	156	156	169	169	168	170	202	202	161	161	215	221	370	392	234	234	167	167
			3	m	AG	3	156	156	169	169	168	170	204	204	161	163	225	225	368	368	236	236	167	167
			4	m	AG	4	156	156	167	167	168	168	204	204	157	163	225	225	366	370	236	236	163	167
			5	m	AG	5	156	156	169	169	168	170	206	206	161	161	215	221	370	392	234	234	167	170.76
			6	m	AG	6	156	156	169	169	168	168	202	202	161	161	215	221	362	392	234	234	167	167
			7	m	AG	7	156	156	169	169	170	170	202	202	157	157	225	227	370	404	236	236	171	175
			8	m	AG	8	156	156	169	169	168	170	202	204	157	161	215	221	368	368	234	234	163	163
			9	m	AG	9	156	156	169	169	170	170	202	204	159	161	221	221	370	398	234	234	159	159
			10	m	AG	10	156	156	169	169	168	168	200	204	163	177	221	225	366	424	246	246
			11	m	AG	11	156	156	171	171	168	168	202	210	163	163	219	219	362	382	236	236	165	197
			12	m	AG	12	156	156	169	169	160	168	202	204	163	163	217	223	370	394	234	234	167	185
			13	m	AG	13	156	156	167	167	168	170	202	202	163	163	221	223	362	362	234	248	163	163
			14	m	AG	14	156	156	169	169	168	170	202	204	157	161	215	225	368	368	232	234	163	177
			15	m	AG	15	156	156	169	169	166	170	202	204	157	163	215	215	370	394	232	234	163	169
NA	neo	Arizona	1	m	AG	1	156	156	169	169	170	172	200	202	163	163	219	219	368	368	236	236	165	165
			2	m	AG	2	156	156	169	169	160	160	204	204	161	161	221	221	372	372	234	236	167	183.05
			3	m	AG	3	156	156	169	169	174	174	202	204	163	163	221	221	384	384	234	234	171	171
			4	m	AG	4	156	156	169	169	164	170	204	204	163	163	223	223	362	380	234	242	167	175
			5	m	AG	5	156	156	169	169	174	174	202	204	163	163	223	225	384	384	234	240	169	171
			6	m	AG	6	156	158	167	169	166	172	202	202	163	163	219	231	380	380	234	240	177	177
			7	m	AG	7	156	156	169	169	170	170	204	205	157	163	221	221	368	370	234	234	171	177
NA	neo	Montana	1	m	AG	1	156	156	169	169	170	172	202	204	161	163	219	221	390	392	234	234	161	165
			2	m	AG	2	156	156	169	169	168	170	202	202	161	163	221	223	370	378	236	240	171	171
			3	m	AG	3	156	156	169	169	160	174	202	202	163	163	219	219	340	366	234	234	163	167
			4	m	AG	4	156	156	169	169	170	176	204	204	161	163	215	215	370	370	226	234	167	173
			5	m	AG	6	156	156	167	167	170	174	204	206	163	163	219	219	408	408	234	236	167	167
			6	m	AG	8	156	156	169	169	168	170	202	204	163	163	215	219	370	378	234	236	167	171
			7	m	AG	10	156	156	169	169	170	170	202	204	157	157	225	225	362	362	234	234	163	169
NA	neo	Sierraville	1	m	AG	1	156	156	169	169	158	170	202	204	157	161	223	223	382	382	234	234	165	165
			2	m	AG	2	156	156	169	169	160	170	202	202	163	177	215	221	370	374	234	234	163	173
			3	m	AG	3	156	156	169	169	170	170	202	202	163	177			370	370	236	236	163	167
			4	m	AG	4	156	156	169	169	160	170	202	202	161	177	229	229	368	378	234	234	173	179
			5	m	AG	6	156	156	169	169	166	170	204	204	161	177	229	229	370	378	234	236	171	173
			6	m	AG	7	156	156	169	169	162	170	202	202	163	163	223	223	340	370	236	236	165	171
			7	m	AG	8	156	156	169	169	164	174	204	204	157	163	215	215	372	372	236	238	173	173
			8	m	AG	9	156	156	169	169	174	174	200	202	161	161	221	221	356	356	236	236	163	163
NA	neo	Syracuse	1	i	AG	1	156	156	169	169	158	158	202	202	161	163	225	233	362	392	234	236	171	173
			2	i	AG	1A	156	156	169	169	158	170	204	204	153	153	219	225	362	368	226	236	171	173
			3	i	AG	2	156	156	169	169	170	176	204	204	157	163	227	227	392	392	236	236	167	167
			4	i	AG	2.1	156	156	169	169	170	176	204	204	163	163	223	223	392	392	240	240	163	163
NA	neo	Wyoming	1	m	AG	1	156	156	169	169	160	170	204	204	163	163	223	223	412	412	234	234	163	181
			2	m	AG	2	156	156	169	169	170	172	204	204	157	161	215	221	384	412	234	236	167	167
			3	m	AG	3	156	156	169	169	170	170	204	204	161	163	221	221	364	364	226	234	163	163
			4	m	AG	4	156	156	169	169	170	172	202	202	161	163	223	227	370	384	234	234	163	181
			5	m	AG	6	156	156	169	169	160	172	204	204	163	163	215	223	372	372	234	236
			6	m	AG	7	156	156	169	169	160	170	204	204	161	163	219	221	378	402	234	234	165	169
			7	m	AG	9	156	156	169	169	174	174	204	204	161	163	223	223	410	410	240	240	165	173
NA	neo	Wake	1	m	AG	1	156	156	169	169	172	172	204	204	161	163	221	221	402	410	234	234	159	159
			2	m	AG	2	156	156	169	169	170	170	204	204	163	163	219	221	402	404	234	236	173	187.09
			3	m	AG	3	156	156	169	169	170	174	202	202	161	163	221	225	362	374	234	234	173	193
			4	m	AG	4	156	156	167	167	168	170	202	204	163	163	223	225	388	388	236	236	167	171
