# Supplementary material for: Geographic Variation in Genomic Signals of Admixture Between Two Closely Related European Sepsid Fly Species
Source: Evol Biol. 2023 Aug 25;50(4):395–412. doi: 10.1007/s11692-023-09612-5 (PMC10579158; doi:10.1007/s11692-023-09612-5)
Supplement: Supplementary file 3 — Supplementary material 3 (ZIP 10.1 kb) [file 11692_2023_9612_MOESM3_ESM.zip]

Archive with 14 entries (14 files):
- header_Full.txt
- __MACOSX/._header_Full.txt
- header_PhC-SoC-SoN.txt
- __MACOSX/._header_PhC-SoC-SoN.txt
- header_PhC-ZuC-ZuN.txt
- __MACOSX/._header_PhC-ZuC-ZuN.txt
- header_PtC-SoC-SoN.txt
- __MACOSX/._header_PtC-SoC-SoN.txt
- header_PtC-ZuC-ZuN.txt
- __MACOSX/._header_PtC-ZuC-ZuN.txt
- header_Scyn.txt
- __MACOSX/._header_Scyn.txt
- header_Sneo.txt
- __MACOSX/._header_Sneo.txt
