# Supplementary material for: Geographic Variation in Genomic Signals of Admixture Between Two Closely Related European Sepsid Fly Species
Source: Evol Biol. 2023 Aug 25;50(4):395–412. doi: 10.1007/s11692-023-09612-5 (PMC10579158; doi:10.1007/s11692-023-09612-5)
Supplement: Supplementary file 3 — Supplementary material 3 (ZIP 10.1 kb) [file 11692_2023_9612_MOESM3_ESM.zip › header_Full.txt]

Petr_vs_Pek.mss
29 parameters and 248 summary statistics

4 scenarios: 23 23 23 23 
scenario 1 [0.25] (22)
N1 N2 N3 N4 N5 N6 N7 N8
0 sample 1
0 sample 2
0 sample 3
0 sample 4
0 sample 5
0 sample 6
0 sample 7
0 sample 8
t1 merge 4 3
t1 varNe 4 N34
t2 merge 2 4
t2 varNe 2 N234
t3 merge 6 7
t3 varNe 6 N67
t4 merge 8 6
t4 varNe 8 N678
t5 merge 1 2
t5 varNe 1 N1234
t6 merge 5 1
t6 varNe 5 N12345
t7 merge 5 8
t7 varNe 5 N12345678
scenario 2 [0.25] (22)
N1 N2 N3 N4 N5 N6 N7 N8
0 sample 1
0 sample 2
0 sample 3
0 sample 4
0 sample 5
0 sample 6
0 sample 7
0 sample 8
t1a merge 1 5
t1a varNe 1 N15
t2 merge 2 3
t2 varNe 2 N23
t3 merge 4 2
t3 varNe 4 N234
t4 merge 6 7
t4 varNe 6 N67
t5 merge 8 6
t5 varNe 8 N678
t6 merge 4 1
t6 varNe 4 N12345
t7 merge 4 8 
t7 varNe 4 N12345678
scenario 3 [0.25] (22)
N1 N2 N3 N4 N5 N6 N7 N8
0 sample 1
0 sample 2
0 sample 3
0 sample 4
0 sample 5
0 sample 6
0 sample 7
0 sample 8
t1a merge 1 5
t1a varNe 1 N15
t2 merge 2 4
t2 varNe 2 N24
t3 merge 3 2
t3 varNe 3 N234
t4 merge 6 7
t4 varNe 6 N67
t5 merge 8 6
t5 varNe 8 N678
t6 merge 3 1
t6 varNe 3 N12345
t7 merge 3 8 
t7 varNe 3 N12345678
scenario 4 [0.25] (22)
N1 N2 N3 N4 N5 N6 N7 N8
0 sample 1
0 sample 2
0 sample 3
0 sample 4
0 sample 5
0 sample 6
0 sample 7
0 sample 8
t1a merge 1 5
t1a varNe 1 N15
t2 merge 3 4
t2 varNe 3 N34
t3 merge 2 3
t3 varNe 2 N234
t4 merge 6 7
t4 varNe 6 N67
t5 merge 8 6
t5 varNe 8 N678
t6 merge 2 1
t6 varNe 2 N12345
t7 merge 2 8 
t7 varNe 2 N12345678

historical parameters priors (26,12)
N1 N LU[100.0,500000.0,0.0,0.0]
N2 N LU[100.0,500000.0,0.0,0.0]
N3 N LU[100.0,500000.0,0.0,0.0]
N4 N LU[100.0,500000.0,0.0,0.0]
N5 N LU[100.0,500000.0,0.0,0.0]
N6 N LU[100.0,500000.0,0.0,0.0]
N7 N LU[100.0,500000.0,0.0,0.0]
N8 N LU[100.0,500000.0,0.0,0.0]
t1 T LU[10.0,1000.0,0.0,0.0]
N34 N LU[100.0,500000.0,0.0,0.0]
t2 T LU[10.0,1000.0,0.0,0.0]
N234 N LU[100.0,500000.0,0.0,0.0]
t3 T LU[10.0,1000.0,0.0,0.0]
N67 N LU[100.0,500000.0,0.0,0.0]
t4 T LU[10.0,1000.0,0.0,0.0]
N678 N LU[100.0,500000.0,0.0,0.0]
t5 T LU[10.0,1000.0,0.0,0.0]
N1234 N LU[100.0,500000.0,0.0,0.0]
t6 T LU[10.0,10000.0,0.0,0.0]
N12345 N LU[100.0,500000.0,0.0,0.0]
t7 T LU[100.0,100000.0,0.0,0.0]
N12345678 N LU[100.0,500000.0,0.0,0.0]
t1a T LU[100.0,500000.0,0.0,0.0]
N15 N LU[100.0,500000.0,0.0,0.0]
N23 N LU[100.0,500000.0,0.0,0.0]
N24 N LU[100.0,500000.0,0.0,0.0]
t7>t6
t7>t5
t7>t4
t6>t5
t5>t4
t3>t2
t7>t3
t4>t3
t5>t2
t2>t1
t7>t1a
t6>t1a
DRAW UNTIL

loci description (9)
K55 <A> [M] G1 2 40
K11 <A> [M] G1 2 40
J60 <A> [M] G1 2 40
H94 <A> [M] G1 2 40
H26 <A> [M] G1 2 40
G67 <A> [M] G1 2 80
G53 <A> [M] G1 2 100
E81N <A> [M] G1 2 40
E67 <A> [M] G1 2 40

group priors (1)
group G1 [M]
MEANMU UN[1.00E-004,1.00E-3,0.0005,2]
GAMMU GA[1.00E-005,1.00E-002,Mean_u,2]
MEANP UN[1.00E-001,3.00E-001,0.22,2]
GAMP GA[1.00E-002,9.00E-001,Mean_P,2]
MEANSNI LU[1.00E-008,1.00E-005,1.00E-007,2]
GAMSNI GA[1.00E-009,1.00E-004,Mean_u_SNI,2]

group summary statistics (248)
group G1 [M] (248)
NAL 1 2 3 4 5 6 7 8 
HET 1 2 3 4 5 6 7 8 
VAR 1 2 3 4 5 6 7 8 
N2P 1&2 1&3 1&4 1&5 1&6 1&7 1&8 2&3 2&4 2&5 2&6 2&7 2&8 3&4 3&5 3&6 3&7 3&8 4&5 4&6 4&7 4&8 5&6 5&7 5&8 6&7 6&8 7&8 
H2P 1&2 1&3 1&4 1&5 1&6 1&7 1&8 2&3 2&4 2&5 2&6 2&7 2&8 3&4 3&5 3&6 3&7 3&8 4&5 4&6 4&7 4&8 5&6 5&7 5&8 6&7 6&8 7&8 
V2P 1&2 1&3 1&4 1&5 1&6 1&7 1&8 2&3 2&4 2&5 2&6 2&7 2&8 3&4 3&5 3&6 3&7 3&8 4&5 4&6 4&7 4&8 5&6 5&7 5&8 6&7 6&8 7&8 
FST 1&2 1&3 1&4 1&5 1&6 1&7 1&8 2&3 2&4 2&5 2&6 2&7 2&8 3&4 3&5 3&6 3&7 3&8 4&5 4&6 4&7 4&8 5&6 5&7 5&8 6&7 6&8 7&8 
LIK 1&2 1&3 1&4 1&5 1&6 1&7 1&8 2&1 2&3 2&4 2&5 2&6 2&7 2&8 3&1 3&2 3&4 3&5 3&6 3&7 3&8 4&1 4&2 4&3 4&5 4&6 4&7 4&8 5&1 5&2 5&3 5&4 5&6 5&7 5&8 6&1 6&2 6&3 6&4 6&5 6&7 6&8 7&1 7&2 7&3 7&4 7&5 7&6 7&8 8&1 8&2 8&3 8&4 8&5 8&6 8&7 
DAS 1&2 1&3 1&4 1&5 1&6 1&7 1&8 2&3 2&4 2&5 2&6 2&7 2&8 3&4 3&5 3&6 3&7 3&8 4&5 4&6 4&7 4&8 5&6 5&7 5&8 6&7 6&8 7&8 
DM2 1&2 1&3 1&4 1&5 1&6 1&7 1&8 2&3 2&4 2&5 2&6 2&7 2&8 3&4 3&5 3&6 3&7 3&8 4&5 4&6 4&7 4&8 5&6 5&7 5&8 6&7 6&8 7&8 

scenario      N1            N2            N3            N4            N5            N6            N7            N8            t1           N34            t2           N234           t3           N67            t4           N678           t5          N1234           t6          N12345          t7        N12345678        t1a           N15           N23           N24          µmic_1        pmic_1       snimic_1      NAL_1_1       NAL_1_2       NAL_1_3       NAL_1_4       NAL_1_5       NAL_1_6       NAL_1_7       NAL_1_8       HET_1_1       HET_1_2       HET_1_3       HET_1_4       HET_1_5       HET_1_6       HET_1_7       HET_1_8       VAR_1_1       VAR_1_2       VAR_1_3       VAR_1_4       VAR_1_5       VAR_1_6       VAR_1_7       VAR_1_8      N2P_1_1&2     N2P_1_1&3     N2P_1_1&4     N2P_1_1&5     N2P_1_1&6     N2P_1_1&7     N2P_1_1&8     N2P_1_2&3     N2P_1_2&4     N2P_1_2&5     N2P_1_2&6     N2P_1_2&7     N2P_1_2&8     N2P_1_3&4     N2P_1_3&5     N2P_1_3&6     N2P_1_3&7     N2P_1_3&8     N2P_1_4&5     N2P_1_4&6     N2P_1_4&7     N2P_1_4&8     N2P_1_5&6     N2P_1_5&7     N2P_1_5&8     N2P_1_6&7     N2P_1_6&8     N2P_1_7&8     H2P_1_1&2     H2P_1_1&3     H2P_1_1&4     H2P_1_1&5     H2P_1_1&6     H2P_1_1&7     H2P_1_1&8     H2P_1_2&3     H2P_1_2&4     H2P_1_2&5     H2P_1_2&6     H2P_1_2&7     H2P_1_2&8     H2P_1_3&4     H2P_1_3&5     H2P_1_3&6     H2P_1_3&7     H2P_1_3&8     H2P_1_4&5     H2P_1_4&6     H2P_1_4&7     H2P_1_4&8     H2P_1_5&6     H2P_1_5&7     H2P_1_5&8     H2P_1_6&7     H2P_1_6&8     H2P_1_7&8     V2P_1_1&2     V2P_1_1&3     V2P_1_1&4     V2P_1_1&5     V2P_1_1&6     V2P_1_1&7     V2P_1_1&8     V2P_1_2&3     V2P_1_2&4     V2P_1_2&5     V2P_1_2&6     V2P_1_2&7     V2P_1_2&8     V2P_1_3&4     V2P_1_3&5     V2P_1_3&6     V2P_1_3&7     V2P_1_3&8     V2P_1_4&5     V2P_1_4&6     V2P_1_4&7     V2P_1_4&8     V2P_1_5&6     V2P_1_5&7     V2P_1_5&8     V2P_1_6&7     V2P_1_6&8     V2P_1_7&8     FST_1_1&2     FST_1_1&3     FST_1_1&4     FST_1_1&5     FST_1_1&6     FST_1_1&7     FST_1_1&8     FST_1_2&3     FST_1_2&4     FST_1_2&5     FST_1_2&6     FST_1_2&7     FST_1_2&8     FST_1_3&4     FST_1_3&5     FST_1_3&6     FST_1_3&7     FST_1_3&8     FST_1_4&5     FST_1_4&6     FST_1_4&7     FST_1_4&8     FST_1_5&6     FST_1_5&7     FST_1_5&8     FST_1_6&7     FST_1_6&8     FST_1_7&8     LIK_1_1&2     LIK_1_1&3     LIK_1_1&4     LIK_1_1&5     LIK_1_1&6     LIK_1_1&7     LIK_1_1&8     LIK_1_2&1     LIK_1_2&3     LIK_1_2&4     LIK_1_2&5     LIK_1_2&6     LIK_1_2&7     LIK_1_2&8     LIK_1_3&1     LIK_1_3&2     LIK_1_3&4     LIK_1_3&5     LIK_1_3&6     LIK_1_3&7     LIK_1_3&8     LIK_1_4&1     LIK_1_4&2     LIK_1_4&3     LIK_1_4&5     LIK_1_4&6     LIK_1_4&7     LIK_1_4&8     LIK_1_5&1     LIK_1_5&2     LIK_1_5&3     LIK_1_5&4     LIK_1_5&6     LIK_1_5&7     LIK_1_5&8     LIK_1_6&1     LIK_1_6&2     LIK_1_6&3     LIK_1_6&4     LIK_1_6&5     LIK_1_6&7     LIK_1_6&8     LIK_1_7&1     LIK_1_7&2     LIK_1_7&3     LIK_1_7&4     LIK_1_7&5     LIK_1_7&6     LIK_1_7&8     LIK_1_8&1     LIK_1_8&2     LIK_1_8&3     LIK_1_8&4     LIK_1_8&5     LIK_1_8&6     LIK_1_8&7     DAS_1_1&2     DAS_1_1&3     DAS_1_1&4     DAS_1_1&5     DAS_1_1&6     DAS_1_1&7     DAS_1_1&8     DAS_1_2&3     DAS_1_2&4     DAS_1_2&5     DAS_1_2&6     DAS_1_2&7     DAS_1_2&8     DAS_1_3&4     DAS_1_3&5     DAS_1_3&6     DAS_1_3&7     DAS_1_3&8     DAS_1_4&5     DAS_1_4&6     DAS_1_4&7     DAS_1_4&8     DAS_1_5&6     DAS_1_5&7     DAS_1_5&8     DAS_1_6&7     DAS_1_6&8     DAS_1_7&8     DM2_1_1&2     DM2_1_1&3     DM2_1_1&4     DM2_1_1&5     DM2_1_1&6     DM2_1_1&7     DM2_1_1&8     DM2_1_2&3     DM2_1_2&4     DM2_1_2&5     DM2_1_2&6     DM2_1_2&7     DM2_1_2&8     DM2_1_3&4     DM2_1_3&5     DM2_1_3&6     DM2_1_3&7     DM2_1_3&8     DM2_1_4&5     DM2_1_4&6     DM2_1_4&7     DM2_1_4&8     DM2_1_5&6     DM2_1_5&7     DM2_1_5&8     DM2_1_6&7     DM2_1_6&8     DM2_1_7&8   
