# Supplementary material for: Geographic Variation in Genomic Signals of Admixture Between Two Closely Related European Sepsid Fly Species
Source: Evol Biol. 2023 Aug 25;50(4):395–412. doi: 10.1007/s11692-023-09612-5 (PMC10579158; doi:10.1007/s11692-023-09612-5)
Supplement: Supplementary file 3 — Supplementary material 3 (ZIP 10.1 kb) [file 11692_2023_9612_MOESM3_ESM.zip › header_PtC-ZuC-ZuN.txt]

MicroSat_Baur_ScPet_ScZu_SnZu.mss
15 parameters and 33 summary statistics

3 scenarios: 12 12 8 
scenario 1 [0.33333] (10)
N1 N2 N3 N2 N3 N1 N3
0 sample 1
0 sample 2
0 sample 3
ta split 2 3 4 r23la
ta split 3 4 5 r23la
ta split 1 5 6 r13la
ta split 5 6 7 r13la
t1 merge 6 4
t1 varNe 6 N12
t2 merge 6 7
t2 varNe 6 N123
scenario 2 [0.33333] (10)
N1 N2 N3 N2 N3 N1 N3
0 sample 1
0 sample 2
0 sample 3
ta split 2 3 4 r23re
ta split 3 4 5 r23re
ta split 1 5 6 r13re
ta split 5 6 7 r13re
t1 merge 6 4
t1 varNe 6 N12
t2 merge 6 7
t2 varNe 6 N123
scenario 3 [0.33333] (7)
N1 N2 N3
0 sample 1
0 sample 2
0 sample 3
t1 merge 1 2
t1 varNe 1 N12
t2 merge 1 3
t2 varNe 1 N123

historical parameters priors (12,4)
N1 N LU[100.0,100000.0,0.0,0.0]
N2 N LU[100.0,100000.0,0.0,0.0]
N3 N LU[100.0,100000.0,0.0,0.0]
ta T LU[10.0,1000.0,0.0,0.0]
r23la A UN[0,0.5,0.0,0.0]
r13la A UN[0,0.5,0.0,0.0]
t1 T LU[10.0,1000.0,0.0,0.0]
N12 N LU[100.0,100000.0,0.0,0.0]
t2 T LU[100.0,100000.0,0.0,0.0]
N123 N LU[100.0,100000.0,0.0,0.0]
r23re A UN[0,0.5,0.0,0.0]
r13re A UN[0,0.5,0.0,0.0]
r13la<r23la
r13re>r23re
t1>ta
t2>t1
DRAW UNTIL

loci description (9)
K55 <A> [M] G1 2 40
K11 <A> [M] G1 2 40
J60 <A> [M] G1 2 40
H94 <A> [M] G1 2 40
H26 <A> [M] G1 2 40
G67 <A> [M] G1 2 80
G53 <A> [M] G1 2 100
E81N <A> [M] G1 2 40
E67 <A> [M] G1 2 40

group priors (1)
group G1 [M]
MEANMU UN[1.00E-004,1.00E-3,0.0005,2]
GAMMU GA[1.00E-005,1.00E-002,Mean_u,2]
MEANP UN[1.00E-001,3.00E-001,0.22,2]
GAMP GA[1.00E-002,9.00E-001,Mean_P,2]
MEANSNI LU[1.00E-008,1.00E-005,1.00E-007,2]
GAMSNI GA[1.00E-009,1.00E-004,Mean_u_SNI,2]

group summary statistics (33)
group G1 [M] (33)
NAL 1 2 3 
HET 1 2 3 
VAR 1 2 3 
N2P 1&2 1&3 2&3 
H2P 1&2 1&3 2&3 
V2P 1&2 1&3 2&3 
FST 1&2 1&3 2&3 
LIK 1&2 1&3 2&1 2&3 3&1 3&2 
DAS 1&2 1&3 2&3 
DM2 1&2 1&3 2&3 

scenario      N1            N2            N3            ta          r23la         r13la           t1           N12            t2           N123         r23re         r13re         µmic_1        pmic_1       snimic_1      NAL_1_1       NAL_1_2       NAL_1_3       HET_1_1       HET_1_2       HET_1_3       VAR_1_1       VAR_1_2       VAR_1_3      N2P_1_1&2     N2P_1_1&3     N2P_1_2&3     H2P_1_1&2     H2P_1_1&3     H2P_1_2&3     V2P_1_1&2     V2P_1_1&3     V2P_1_2&3     FST_1_1&2     FST_1_1&3     FST_1_2&3     LIK_1_1&2     LIK_1_1&3     LIK_1_2&1     LIK_1_2&3     LIK_1_3&1     LIK_1_3&2     DAS_1_1&2     DAS_1_1&3     DAS_1_2&3     DM2_1_1&2     DM2_1_1&3     DM2_1_2&3   
