# Supplementary material for: Geographic Variation in Genomic Signals of Admixture Between Two Closely Related European Sepsid Fly Species
Source: Evol Biol. 2023 Aug 25;50(4):395–412. doi: 10.1007/s11692-023-09612-5 (PMC10579158; doi:10.1007/s11692-023-09612-5)
Supplement: Supplementary file 3 — Supplementary material 3 (ZIP 10.1 kb) [file 11692_2023_9612_MOESM3_ESM.zip › header_Scyn.txt]

Petr_vs_Pek4C.mss
23 parameters and 138 summary statistics

9 scenarios: 17 17 17 17 17 17 17 17 17 
scenario 1 [0.11111] (16)
N1 N2 N3 N4 N5 N6
0 sample 1
0 sample 2
0 sample 3
0 sample 4
0 sample 5
0 sample 6
t1 merge 3 2
t1 varNe 3 N23
t2 merge 4 3
t2 varNe 4 N234
t3 merge 1 4
t3 varNe 1 N1234
t4 merge 5 1
t4 varNe 5 N12345
t5 merge 5 6 
t5 varNe 5 N123456
scenario 2 [0.11111] (16)
N1 N2 N3 N4 N5 N6
0 sample 1
0 sample 2
0 sample 3
0 sample 4
0 sample 5
0 sample 6
t1 merge 4 2
t1 varNe 4 N24
t2 merge 3 4
t2 varNe 3 N234
t3 merge 1 3
t3 varNe 1 N1234
t4 merge 5 1
t4 varNe 5 N12345
t5 merge 5 6 
t5 varNe 5 N123456
scenario 3 [0.11111] (16)
N1 N2 N3 N4 N5 N6
0 sample 1
0 sample 2
0 sample 3
0 sample 4
0 sample 5
0 sample 6
t1 merge 4 3
t1 varNe 4 N34
t2 merge 2 4
t2 varNe 2 N234
t3 merge 1 2
t3 varNe 1 N1234
t4 merge 5 1
t4 varNe 5 N12345
t5 merge 5 6 
t5 varNe 5 N123456
scenario 4 [0.11111] (16)
N1 N2 N3 N4 N5 N6
0 sample 1
0 sample 2
0 sample 3
0 sample 4
0 sample 5
0 sample 6
t1 merge 3 2
t1 varNe 3 N23
t2 merge 4 3
t2 varNe 4 N234
t3 merge 5 4
t3 varNe 5 N2345
t4 merge 1 5
t4 varNe 1 N12345
t5 merge 1 6 
t5 varNe 1 N123456
scenario 5 [0.11111] (16)
N1 N2 N3 N4 N5 N6
0 sample 1
0 sample 2
0 sample 3
0 sample 4
0 sample 5
0 sample 6
t1 merge 4 2
t1 varNe 4 N24
t2 merge 3 4
t2 varNe 3 N234
t3 merge 5 3
t3 varNe 5 N2345
t4 merge 1 5
t4 varNe 1 N12345
t5 merge 1 6 
t5 varNe 1 N123456
scenario 6 [0.11111] (16)
N1 N2 N3 N4 N5 N6
0 sample 1
0 sample 2
0 sample 3
0 sample 4
0 sample 5
0 sample 6
t1 merge 4 3
t1 varNe 4 N34
t2 merge 2 4
t2 varNe 2 N234
t3 merge 5 2
t3 varNe 5 N2345
t4 merge 1 5
t4 varNe 1 N12345
t5 merge 1 6 
t5 varNe 1 N123456
scenario 7 [0.11111] (16)
N1 N2 N3 N4 N5 N6
0 sample 1
0 sample 2
0 sample 3
0 sample 4
0 sample 5
0 sample 6
t1 merge 1 5
t1 varNe 1 N15
t2 merge 2 3
t2 varNe 2 N23
t3 merge 4 2
t3 varNe 4 N234
t4 merge 4 1
t4 varNe 4 N12345
t5 merge 4 6 
t5 varNe 4 N123456
scenario 8 [0.11111] (16)
N1 N2 N3 N4 N5 N6
0 sample 1
0 sample 2
0 sample 3
0 sample 4
0 sample 5
0 sample 6
t1 merge 1 5
t1 varNe 1 N15
t2 merge 2 4
t2 varNe 2 N24
t3 merge 3 2
t3 varNe 3 N234
t4 merge 3 1
t4 varNe 3 N12345
t5 merge 3 6 
t5 varNe 3 N123456
scenario 9 [0.11111] (16)
N1 N2 N3 N4 N5 N6
0 sample 1
0 sample 2
0 sample 3
0 sample 4
0 sample 5
0 sample 6
t1 merge 1 5
t1 varNe 1 N15
t2 merge 3 4
t2 varNe 3 N24
t3 merge 2 3
t3 varNe 2 N234
t4 merge 2 1
t4 varNe 2 N12345
t5 merge 2 6 
t5 varNe 2 N123456

historical parameters priors (20,5)
N1 N LU[100.0,500000.0,0.0,0.0]
N2 N LU[100.0,500000.0,0.0,0.0]
N3 N LU[100.0,500000.0,0.0,0.0]
N4 N LU[100.0,500000.0,0.0,0.0]
N5 N LU[100.0,500000.0,0.0,0.0]
N6 N LU[100.0,500000.0,0.0,0.0]
t1 T LU[10.0,1000.0,0.0,0.0]
N23 N LU[100.0,500000.0,0.0,0.0]
t2 T LU[10.0,1000.0,0.0,0.0]
N234 N LU[100.0,500000.0,0.0,0.0]
t3 T LU[10.0,1000.0,0.0,0.0]
N1234 N LU[100.0,500000.0,0.0,0.0]
t4 T LU[10.0,1000.0,0.0,0.0]
N12345 N LU[100.0,500000.0,0.0,0.0]
t5 T LU[100.0,100000.0,0.0,0.0]
N123456 N LU[100.0,500000.0,0.0,0.0]
N24 N LU[100.0,500000.0,0.0,0.0]
N34 N LU[100.0,500000.0,0.0,0.0]
N2345 N LU[100.0,500000.0,0.0,0.0]
N15 N LU[100.0,500000.0,0.0,0.0]
t5>t4
t4>=t3
t3>=t2
t2>=t1
t4>=t1
DRAW UNTIL

loci description (9)
K55 <A> [M] G1 2 40
K11 <A> [M] G1 2 40
J60 <A> [M] G1 2 40
H94 <A> [M] G1 2 40
H26 <A> [M] G1 2 40
G67 <A> [M] G1 2 80
G53 <A> [M] G1 2 100
E81N <A> [M] G1 2 40
E67 <A> [M] G1 2 40

group priors (1)
group G1 [M]
MEANMU UN[1.00E-004,1.00E-3,0.0005,2]
GAMMU GA[1.00E-005,1.00E-002,Mean_u,2]
MEANP UN[1.00E-001,3.00E-001,0.22,2]
GAMP GA[1.00E-002,9.00E-001,Mean_P,2]
MEANSNI LU[1.00E-008,1.00E-005,1.00E-007,2]
GAMSNI GA[1.00E-009,1.00E-004,Mean_u_SNI,2]

group summary statistics (138)
group G1 [M] (138)
NAL 1 2 3 4 5 6 
HET 1 2 3 4 5 6 
VAR 1 2 3 4 5 6 
N2P 1&2 1&3 1&4 1&5 1&6 2&3 2&4 2&5 2&6 3&4 3&5 3&6 4&5 4&6 5&6 
H2P 1&2 1&3 1&4 1&5 1&6 2&3 2&4 2&5 2&6 3&4 3&5 3&6 4&5 4&6 5&6 
V2P 1&2 1&3 1&4 1&5 1&6 2&3 2&4 2&5 2&6 3&4 3&5 3&6 4&5 4&6 5&6 
FST 1&2 1&3 1&4 1&5 1&6 2&3 2&4 2&5 2&6 3&4 3&5 3&6 4&5 4&6 5&6 
LIK 1&2 1&3 1&4 1&5 1&6 2&1 2&3 2&4 2&5 2&6 3&1 3&2 3&4 3&5 3&6 4&1 4&2 4&3 4&5 4&6 5&1 5&2 5&3 5&4 5&6 6&1 6&2 6&3 6&4 6&5 
DAS 1&2 1&3 1&4 1&5 1&6 2&3 2&4 2&5 2&6 3&4 3&5 3&6 4&5 4&6 5&6 
DM2 1&2 1&3 1&4 1&5 1&6 2&3 2&4 2&5 2&6 3&4 3&5 3&6 4&5 4&6 5&6 

scenario      N1            N2            N3            N4            N5            N6            t1           N23            t2           N234           t3          N1234           t4          N12345          t5         N123456         N24           N34          N2345          N15          µmic_1        pmic_1       snimic_1      NAL_1_1       NAL_1_2       NAL_1_3       NAL_1_4       NAL_1_5       NAL_1_6       HET_1_1       HET_1_2       HET_1_3       HET_1_4       HET_1_5       HET_1_6       VAR_1_1       VAR_1_2       VAR_1_3       VAR_1_4       VAR_1_5       VAR_1_6      N2P_1_1&2     N2P_1_1&3     N2P_1_1&4     N2P_1_1&5     N2P_1_1&6     N2P_1_2&3     N2P_1_2&4     N2P_1_2&5     N2P_1_2&6     N2P_1_3&4     N2P_1_3&5     N2P_1_3&6     N2P_1_4&5     N2P_1_4&6     N2P_1_5&6     H2P_1_1&2     H2P_1_1&3     H2P_1_1&4     H2P_1_1&5     H2P_1_1&6     H2P_1_2&3     H2P_1_2&4     H2P_1_2&5     H2P_1_2&6     H2P_1_3&4     H2P_1_3&5     H2P_1_3&6     H2P_1_4&5     H2P_1_4&6     H2P_1_5&6     V2P_1_1&2     V2P_1_1&3     V2P_1_1&4     V2P_1_1&5     V2P_1_1&6     V2P_1_2&3     V2P_1_2&4     V2P_1_2&5     V2P_1_2&6     V2P_1_3&4     V2P_1_3&5     V2P_1_3&6     V2P_1_4&5     V2P_1_4&6     V2P_1_5&6     FST_1_1&2     FST_1_1&3     FST_1_1&4     FST_1_1&5     FST_1_1&6     FST_1_2&3     FST_1_2&4     FST_1_2&5     FST_1_2&6     FST_1_3&4     FST_1_3&5     FST_1_3&6     FST_1_4&5     FST_1_4&6     FST_1_5&6     LIK_1_1&2     LIK_1_1&3     LIK_1_1&4     LIK_1_1&5     LIK_1_1&6     LIK_1_2&1     LIK_1_2&3     LIK_1_2&4     LIK_1_2&5     LIK_1_2&6     LIK_1_3&1     LIK_1_3&2     LIK_1_3&4     LIK_1_3&5     LIK_1_3&6     LIK_1_4&1     LIK_1_4&2     LIK_1_4&3     LIK_1_4&5     LIK_1_4&6     LIK_1_5&1     LIK_1_5&2     LIK_1_5&3     LIK_1_5&4     LIK_1_5&6     LIK_1_6&1     LIK_1_6&2     LIK_1_6&3     LIK_1_6&4     LIK_1_6&5     DAS_1_1&2     DAS_1_1&3     DAS_1_1&4     DAS_1_1&5     DAS_1_1&6     DAS_1_2&3     DAS_1_2&4     DAS_1_2&5     DAS_1_2&6     DAS_1_3&4     DAS_1_3&5     DAS_1_3&6     DAS_1_4&5     DAS_1_4&6     DAS_1_5&6     DM2_1_1&2     DM2_1_1&3     DM2_1_1&4     DM2_1_1&5     DM2_1_1&6     DM2_1_2&3     DM2_1_2&4     DM2_1_2&5     DM2_1_2&6     DM2_1_3&4     DM2_1_3&5     DM2_1_3&6     DM2_1_4&5     DM2_1_4&6     DM2_1_5&6   
