# Supplementary material for: Geographic Variation in Genomic Signals of Admixture Between Two Closely Related European Sepsid Fly Species
Source: Evol Biol. 2023 Aug 25;50(4):395–412. doi: 10.1007/s11692-023-09612-5 (PMC10579158; doi:10.1007/s11692-023-09612-5)
Supplement: Supplementary file 3 — Supplementary material 3 (ZIP 10.1 kb) [file 11692_2023_9612_MOESM3_ESM.zip › header_Sneo.txt]

Petr_vs_Pek4N.mss
15 parameters and 60 summary statistics

3 scenarios: 11 11 11 
scenario 1 [0.33333] (10)
N1 N2 N3 N4
0 sample 1
0 sample 2
0 sample 3
0 sample 4
t1 merge 4 2
t1 varNe 4 N24
t2 merge 3 4
t2 varNe 3 N234
t3 merge 1 3
t3 varNe 1 N1234
scenario 2 [0.33333] (10)
N1 N2 N3 N4
0 sample 1
0 sample 2
0 sample 3
0 sample 4
t1 merge 4 3
t1 varNe 4 N34
t2 merge 2 4
t2 varNe 2 N234
t3 merge 1 2
t3 varNe 1 N1234
scenario 3 [0.33333] (10)
N1 N2 N3 N4
0 sample 1
0 sample 2
0 sample 3
0 sample 4
t1 merge 2 3
t1 varNe 2 N23
t2 merge 4 2
t2 varNe 4 N234
t3 merge 1 4
t3 varNe 1 N1234

historical parameters priors (12,2)
N1 N LU[100.0,500000.0,0.0,0.0]
N2 N LU[100.0,500000.0,0.0,0.0]
N3 N LU[100.0,500000.0,0.0,0.0]
N4 N LU[100.0,500000.0,0.0,0.0]
t1 T LU[10.0,10000.0,0.0,0.0]
N24 N LU[100.0,500000.0,0.0,0.0]
t2 T LU[10.0,10000.0,0.0,0.0]
N234 N LU[100.0,500000.0,0.0,0.0]
t3 T LU[100.0,10000.0,0.0,0.0]
N1234 N LU[100.0,500000.0,0.0,0.0]
N34 N LU[100.0,500000.0,0.0,0.0]
N23 N LU[100.0,500000.0,0.0,0.0]
t2>t1
t3>t2
DRAW UNTIL

loci description (9)
K55 <A> [M] G1 2 40
K11 <A> [M] G1 2 40
J60 <A> [M] G1 2 40
H94 <A> [M] G1 2 40
H26 <A> [M] G1 2 40
G67 <A> [M] G1 2 80
G53 <A> [M] G1 2 100
E81N <A> [M] G1 2 40
E67 <A> [M] G1 2 40

group priors (1)
group G1 [M]
MEANMU UN[1.00E-004,1.00E-3,0.0005,2]
GAMMU GA[1.00E-005,1.00E-002,Mean_u,2]
MEANP UN[1.00E-001,3.00E-001,0.22,2]
GAMP GA[1.00E-002,9.00E-001,Mean_P,2]
MEANSNI LU[1.00E-008,1.00E-005,1.00E-007,2]
GAMSNI GA[1.00E-009,1.00E-004,Mean_u_SNI,2]

group summary statistics (60)
group G1 [M] (60)
NAL 1 2 3 4 
HET 1 2 3 4 
VAR 1 2 3 4 
N2P 1&2 1&3 1&4 2&3 2&4 3&4 
H2P 1&2 1&3 1&4 2&3 2&4 3&4 
V2P 1&2 1&3 1&4 2&3 2&4 3&4 
FST 1&2 1&3 1&4 2&3 2&4 3&4 
LIK 1&2 1&3 1&4 2&1 2&3 2&4 3&1 3&2 3&4 4&1 4&2 4&3 
DAS 1&2 1&3 1&4 2&3 2&4 3&4 
DM2 1&2 1&3 1&4 2&3 2&4 3&4 

scenario      N1            N2            N3            N4            t1           N24            t2           N234           t3          N1234          N34           N23          µmic_1        pmic_1       snimic_1      NAL_1_1       NAL_1_2       NAL_1_3       NAL_1_4       HET_1_1       HET_1_2       HET_1_3       HET_1_4       VAR_1_1       VAR_1_2       VAR_1_3       VAR_1_4      N2P_1_1&2     N2P_1_1&3     N2P_1_1&4     N2P_1_2&3     N2P_1_2&4     N2P_1_3&4     H2P_1_1&2     H2P_1_1&3     H2P_1_1&4     H2P_1_2&3     H2P_1_2&4     H2P_1_3&4     V2P_1_1&2     V2P_1_1&3     V2P_1_1&4     V2P_1_2&3     V2P_1_2&4     V2P_1_3&4     FST_1_1&2     FST_1_1&3     FST_1_1&4     FST_1_2&3     FST_1_2&4     FST_1_3&4     LIK_1_1&2     LIK_1_1&3     LIK_1_1&4     LIK_1_2&1     LIK_1_2&3     LIK_1_2&4     LIK_1_3&1     LIK_1_3&2     LIK_1_3&4     LIK_1_4&1     LIK_1_4&2     LIK_1_4&3     DAS_1_1&2     DAS_1_1&3     DAS_1_1&4     DAS_1_2&3     DAS_1_2&4     DAS_1_3&4     DM2_1_1&2     DM2_1_1&3     DM2_1_1&4     DM2_1_2&3     DM2_1_2&4     DM2_1_3&4   
