# Supplementary material for: Geographic Variation in Genomic Signals of Admixture Between Two Closely Related European Sepsid Fly Species
Source: Evol Biol. 2023 Aug 25;50(4):395–412. doi: 10.1007/s11692-023-09612-5 (PMC10579158; doi:10.1007/s11692-023-09612-5)
Supplement: Supplementary file 5 — Supplementary material 5 (XLSX 31.1 kb) [file 11692_2023_9612_MOESM5_ESM.xlsx]

## Sheet: Table S1
Focal species	Topology of population subtree	Outgroup1	Support2	Scenario3
S. cynipsea	((((GeC, SoC), ZuC), PhC), PtC)	ZuN	0.05 (0.00, 0.14) 5
	((((GeC, ZuC), SoC), PhC), PtC)	ZuN	0.03 (0.00, 0.13) 7
	((((SoC, ZuC), GeC), PhC), PtC)	ZuN	0.32 (0.22, 0.41) 2	1
	((((GeC, SoC), ZuC), PtC), PhC)	ZuN	0.04 (0.00, 0.13) 6
	((((GeC, ZuC), SoC), PtC), PhC)	ZuN	0.00 (0.00, 0.14) 9
	((((SoC, ZuC), GeC), PtC), PhC)	ZuN	0.01 (0.00, 0.12) 8
	((PhC, PtC), ((GeC, SoC), ZuC))	ZuN	0.33 (0.23, 0.43) 1	2
	((PhC, PtC), ((GeC, ZuC), SoC))	ZuN	0.07 (0.00, 0.16) 4	3
	((PhC, PtC), ((SoC, ZuC), GeC))	ZuN	0.16 (0.08, 0.25) 3	4
S. neocynipsea	((GeN, SoN), ZuN)	ZuC	0.06 (0.00, 0.69) 2
	((GeN, ZuN), SoN)	ZuC	0.01 (0.00, 0.05) 3
	((SoN, ZuN), GeN)	ZuC	0.93 (0.88, 0.98) 1	1, 2, 3, 4

## Sheet: Table S2
Topology of population tree1	Support2	Scenario3
(((((SoC, ZuC), GeC), PhC), PtC), ((SoN, ZuN), GeN))	0.03 (0.01, 0.06) 4	1
(((PhC, PtC), ((GeC, SoC), ZuC)), ((SoN, ZuN), GeN))	0.42 (0.41, 0.44) 1	2
(((PhC, PtC), ((GeC, ZuC), SoC)), ((SoN, ZuN), GeN))	0.19 (0.17, 0.20) 3	3
(((PhC, PtC), ((SoC, ZuC), GeC)), ((SoN, ZuN), GeN))	0.36 (0.35, 0.37) 2	4

## Sheet: Table S3
Parameter	mean	median	q025	q975	mean:median ratio
NPhC	2650	405	130	17000	6.54321
NGeC	59700	12000	690	402000	4.975
NSoC	66700	14300	850	417000	4.66434
NZuC	67000	18500	1120	409000	3.62162
NPtC	21800	5050	607	181000	4.31683
NSoN	53100	12900	756	368000	4.11628
NZuN	66700	18700	754	408000	3.56684
NGeN	14500	2620	281	123000	5.53435
t1	157	127	100	433	1.23622
N15	141000	95200	2810	461000	1.48109
t2	28.7	19	10	110	1.51053
N24	143000	74000	1180	481000	1.93243
t3	57.3	37.3	13.4	223	1.53619
N234	239000	224000	45100	481000	1.06696
t4	153	104	23.8	562	1.47115
N67	20100	2610	141	184000	7.70115
t5	349	283	51.2	917	1.23322
N678	39900	20300	2040	230000	1.96552
t6	802	419	75.1	4290	1.91408
N12345	54600	21500	413	341000	2.53953
tcn	3550	2100	396	16000	1.69048
N12345678	6420	2980	132	33100	2.15436

## Sheet: Table S4
Combination	Scenario 2A	Scenario 2B	Scenario 2C	Best Scenario	N1	N2	N3	N12	N123	ta	t1	t2	m13	m23
PhC_SoC_SoN	0.15 (0.14, 0.16)	0.74 (0.73, 0.75)	0.11 (0.1, 0.12)	2B	2050	43400	3610	3240	11100	87.7	301	17500	0.269	0.084
PhC_ZuC_ZuN	0.12 (0.11, 0.13)	0.59 (0.57, 0.61)	0.29 (0.27, 0.3)	2B	1440	41700	3270	1030	20400	416	636	23000	0.395	0.144
PtC_SoC_SoN	0.12 (0.05, 0.19)	0.86 (0.85, 0.87)	0.02 (0.01, 0.03)	2B	3040	24700	1220	4290	6560	50.6	180	13700	0.185	0.087
PtC_ZuC_ZuN	0.18 (0.17, 0.19)	0.34 (0.33, 0.35)	0.48 (0.47, 0.49)	2C	4770	16800	2120	7950	4820	NA	146	1700	NA	NA
